# Supplementary material for: Prediction of evolutionarily conserved interologs in Mus musculus
Source: BMC Genomics. 2008 Oct 8;9:465. doi: 10.1186/1471-2164-9-465 (PMC2571111; doi:10.1186/1471-2164-9-465)
Supplement: Additional file 1 — A list of interactions transferred from other organisms to Mus musculus and interactions identified experimentally in Mus musculus. Columns A and B show a pair of Entrez Gene IDs of interacting proteins in Mus musculus; Columns C and D show the corresponding GIs of interacting proteins in Mus musculus; Columns E and F show the corresponding GIs of interacting proteins in reference organism; Column G shows an experimental method used to identify the interaction in reference organism; Column H shows PubMed IDs of the article in which the interactions were reported; Column I shows the name of the reference organism in which the interaction was identified; and Column J shows the source of the interaction of reference organism. [file 1471-2164-9-465-S1.xls]

## Sheet: interolog_het
Entrez Gene ID of Mouse	Entrez Gene ID of Mouse	Protein GI of Mouse	Protein GI of Mouse	Protein GI of reference organism	Protein GI of reference organism	Experimental method	Pubmed ID	Reference Organism	Database
16319	20871	7710040	10181114	9910376	62865639	in vivo; in vitro	15316025	human	hprd
66771	18746	34328469	31981562	6319581	6319279	mi:0676(tap)	16429126	yeast	intact
66653	67900	28076877	31980939	22035562	51243055	mi:0006(anti bait coip)	17353931	human	intact
14784	78473	6680083	84794544	4504111	16753210	in vivo	12171928	human	hprd
15469	14113	9790109	31982373	6319508	6320190	biochemical activity	12756332	yeast	biogrid
27979	15481	29789343	31981690	6324937	6323004	mi:0676(tap)	16429126	yeast	intact
12914	21833	70995311	30017357	4758056	40806160	in vivo; in vitro	8616895	human	hprd
639578	15510	82801119	31981679	16128460	16131968	0096(pull down)	16606699	ecoli	intact
12927	56013	40254593	94391905	44662836	45592957	in vivo; in vitro; yeast-two hybrid	14657239	human	hprd
192656	15482	20336736	7305163	4506537	27436929	mi:0676(tap)	14743216	human	intact
15183	18035	7110621	6754840	7110621	6754840	mi:0006(anti bait coip)	16371367	mouse	intact
12387	17295	6671684	6678868	4503131	42741655	in vivo	11929826	human	hprd
50797	19167	29789080	31981534	6321301	6324938	affinity capture-ms	11805837	yeast	biogrid
53859	675317	8393835	94393498	4505397	4506631	mi:0676(tap)	14743216	human	intact
19079	56200	23956234	72384374	19923359	50659095	mi:0006(anti bait coip)	17353931	human	intact
50767	68263	7657401	18152793	6323581	6319698	affinity capture-ms	11805826	yeast	biogrid
20602	20186	6754804	6677831	56699488	4826980	in vitro	16219912	human	hprd
15239	66213	31982286	31981286	4758528	4758064	mi:0398(two hybrid pooling)	16189514	human	intact
12167	54607	6680802	31543755	4502431	21450785	in vivo	15761153	human	hprd
12330	226413	6671664	82882664	66933005	32481206	in vivo	11751874	human	hprd
94232	268902	15805016	54633302	40538799	61888896	mi:0018(two hybrid)	16713569	human	intact
22791	668219	6677659	94406971	6321724	6324637	mi:0676(tap)	16429126	yeast	intact
70285	66164	21312560	13928674	6321880	6325045	affinity capture-ms	17200106	yeast	biogrid
327655	21343	34328431	6678215	6323442	6321326	mi:0676(tap)	16429126	yeast	intact
192191	67958	31981674	46358331	8922273	113414703	mi:0007(anti tag coip)	15175163	human	intact
26356	22629	29336057	6756037	38201667	4507951	in vitro	16581770	human	hprd
641056	14571	94410721	31981769	16128120	16131300	0096(pull down)	16606699	ecoli	intact
22121	52202	31981945	42794007	6322058	6324532	affinity capture-ms	17200106	yeast	biogrid
20643	666609	27883844	94401818	4507129	4507133	mi:0018(two hybrid)	9417867,11226169,16189514	human	mint
433759	19045	6680193	13994195	6680193	13994195	mi:0678(antibody array)	17274640	mouse	intact
11674	21881	6671539	6678359	6671539	6678359	mi:0004(affinity chrom)	15627969	mouse	intact
26891	209318	6753490	94401363	38373690	47078240	invivo	9707402,14647295	human	biogrid
57376	17978	10181166	6679024	21264355	5729858	in vitro	12145209	human	hprd
97112	19181	19526940	33859604	6321964	6322704	mi:0046(experimental knowledge based)	16554755	yeast	mint
19074	269623	6679457	31559873	46276889	14149773	yeast-two hybrid	16169070	human	hprd
22335	16881	6755967	6754544	6324273	6320038	mi:0046(experimental knowledge based)	16554755	yeast	mint
11980	70882	7106257	82799864	6319293	6320824	mi:0363(inferred by author)	16429126	yeast	intact
12053	13209	6753172	6681159	21040336	4758140	mi:0006(anti bait coip)	16147992	human	intact
54632	18806	46877062	6679379	7110661	20070141	mi:0006(anti bait coip)	17353931	human	intact
11551	11554	78711826	6680666	15718670	4557265	in vivo	12529373	human	hprd
59095	21885	11612657	94373338	11612655	21541824	mi:0398(two hybrid pooling)	16169070	human	intact
18034	219158	9506921	94398167	19923223	40548408	mi:0676(tap)	14743216	human	intact
15194	23969	45439304	46559412	90903231	24308229	in vivo; in vitro; yeast-two hybrid	12354780	human	hprd
18760	68458	6679351	27754044	4506075	15147250	in vitro; in vivo	15003508	human	hprd
12263	15139	7304937	6754164	14550407	38016947	in vitro	12878586,8175701	human	hprd
68277	67300	21311825	51491845	13376421	4758012	mi:0398(two hybrid pooling)	16169070	human	intact
11910	13198	31542154	31982415	71902536	21361118	in vivo; in vitro	8622660,16189514	human	hprd
52432	633223	22726177	82795783	6321248	6322769	mi:0676(tap)	11805826,16429126	yeast	intact
20638	21976	6678053	6755851	38150007	4507635	yeast-two hybrid	11549288	human	hprd
15465	16193	31542963	13624311	4504491	10834984	mi:0030(cross-linking studies)	11238657	human	mint
11465	23917	94373495	34328209	14318479	6323585	mi:0363(inferred by author)	16429126	yeast	intact
22035	14082	6678431	6753812	4507593	4505229	mi:0096(pull down)|mi:0019(coip)	10894160,12198154	human	intact
19349	75581	6679599	12963821	6323642	6321611	two-hybrid	12802060	yeast	biogrid
103573	70640	38604071	94404853	6321657	6324211	two-hybrid	11027275	yeast	biogrid
66877	66094	13385288	83027443	6323146	6324182	affinity capture-ms	12509417	yeast	biogrid
23882	192196	6753938	20373167	5729836	7706310	mi:0018(two hybrid)	15383276	human	intact
71990	18114	28076989	6754868	6320173	6320292	mi:0363(inferred by author)	16429126,15100437,17200106	yeast	intact
22324	22596	31981440	27753977	7108367	10863945	in vivo	10673353	human	hprd
17869	19645	71834865	6677679	71774083	4506435	in vivo	7838535	human	hprd
16590	20779	10863917	70794809	4557695	38202217	in vitro	12878163	human	hprd
110355	14309	33859769	31980789	4501971	31657138	in vitro	10379886	human	hprd
68777	18071	21312110	6754852	24585871	24639715	mi:0018(two hybrid)	14605208	drome	intact
110893	22630	17978254	6756039	15147254	5803227	in vitro	16679322	human	hprd
18754	18708	6755084	68299809	6755084	68299809	mi:0019(coip)	11139474	mouse	intact
11676	18806	60687506	6679379	4885063	20070141	in vitro	11876650	human	hprd
19247	27218	6755228	29336066	33356177	4506969	in vitro; in vivo; yeast-two hybrid	11806999,16189514	human	hprd
544817	223499	83776555	38348458	6321003	6323018	mi:0363(inferred by author)	16429126	yeast	intact
74320	213464	21362285	27369714	6324012	6319320	affinity capture-ms	12453421	yeast	biogrid
69716	235527	82951878	30520123	11321607	9966819	mi:0398(two hybrid pooling)	16189514	human	intact
16822	16428	31543115	6754386	5031855	15718680	mi:0047(far western blotting)	10556826,10636929	human	mint
67604	69202	27229052	62460366	38570062	46276863	mi:0398(two hybrid pooling)	16169070	human	intact
66409	52513	30794470	21312650	6321843	6323306	affinity capture-ms	17200106	yeast	biogrid
109689	53599	30089716	8393787	10880136	21361274	mi:0018(two hybrid)	missing_pmid	human	mint
78920	331026	21313536	29244556	6320352	6320148	mi:0676(tap)	16429126	yeast	intact
13669	56347	46575903	22203755	6319553	6323969	mi:0676(tap)	11805826,16429126,16554755,9660829,14759368,11179233,12411506,11018020,17200106	yeast	intact
14579	67399	6753972	42475998	32483371	47157328	mi:0398(two hybrid pooling)	16189514	human	intact
238217	57808	82942312	15042947	6323104	6324808	affinity capture-ms	17200106	yeast	biogrid
226413	20779	82882664	70794809	32481206	38202217	mi:0424(protein kinase assay)	17053785	human	mint
21939	18201	70608202	6754898	4507581	31543297	in vitro	10601289	human	hprd
22661	19285	6756049	6679567	11415036	42734430	in vitro; yeast-two hybrid	10727401	human	hprd
14677	26413	74271899	84579909	6320858	6321477	affinity capture-western	12867033	yeast	biogrid
20907	20277	15011853	6755412	4759182	4506817	mi:0096(pull down)	12562778,11845306	human	mint
71699	18570	82734231	6755000	82734231	6755000	mi:0397(two hybrid array)	11591653	mouse	intact
19035	20850	71774133	6755672	4758950	21618342	in vivo; in vitro	11997457,16189514	human	hprd
56371	12566	9789959	7949020	6321435	6319636	mi:0007(anti tag coip)	11805837,11566880,10074450,15744308,14574415	yeast	intact
13543	73754	87299588	40068502	4758216	8922446	mi:0398(two hybrid pooling)	16189514	human	intact
16665	19132	6680602	7305413	24430190	21264345	mi:0398(two hybrid pooling)	16189514	human	intact
11765	11769	56744242	6671559	56744242	6671559	mi:0018(two hybrid)	9733768	mouse	intact
16456	70737	27734847	94369778	8393638	16262452	in vivo; in vitro	10877843	human	hprd
21402	18770	31560543	8567390	6320535	6324923	mi:0363(inferred by author)	16429126	yeast	intact
230737	69902	21704088	37537520	6324381	6322843	mi:0676(tap)	16429126,17200106	yeast	intact
14784	241308	6680083	30424836	4504111	7662070	in vivo; in vitro	10747847,16189514	human	hprd
14463	22762	46909569	6756071	33188461	6912370	in vivo; in vitro; yeast-two hybrid	9927675,11297508	human	hprd
105504	75914	46402177	82902121	6323195	6321204	mi:0676(tap)|mi:0399(2h fragment pooling)	16429126,11283351,10022848,8978675,15583030,16624861,17200106	yeast	intact
22026	22030	67906168	83921633	36950991	22027612	in vivo; in vitro	12547194	human	hprd
20238	230793	33636696	34916059	51479158	71274144	yeast-two hybrid	16713569	human	hprd
70572	69719	29789199	51093867	6323968	6322331	mi:0676(tap)	16429126	yeast	intact
14853	78697	58331156	94374339	16130658	16130652	0096(pull down)	16606699	ecoli	intact
13642	19249	31542597	6755232	4758250	18375646	in vitro	9920925	human	hprd
11911	434784	6753128	66348058	33469974	6912480	mi:0398(two hybrid pooling)	16189514	human	intact
50505	21771	7657064	31982959	6325235	6320531	mi:0007(anti tag coip)	11805837	yeast	intact
18596	56440	6679259	71043944	4505683	23111034	in vivo; in vitro; yeast-two hybrid	9819414,16189514	human	hprd
208643	277854	56699432	70909320	6321601	6322598	affinity capture-ms	14759368	yeast	biogrid
20833	15270	33695134	7106331	6323571	6320431	mi:0398(two hybrid pooling approach)	16554755	yeast	mint
78943	77038	13249351	12963847	6321870	6320969	biochemical activity	16319894	yeast	biogrid
14026	15162	94393520	34734056	7706687	30795229	mi:0096(pull down)	12029088	human	intact
19207	170721	6679517	18700030	24586628	28572036	mi:0399(2h fragment pooling)	15710747	drome	intact
22034	228607	38348246	21450263	4759254	83776598	in vivo; in vitro	16153868	human	hprd
12075	107993	66792790	50872159	4502399	4502995	in vitro; yeast-two hybrid	7504675	human	hprd
18709	20416	6679321	15778828	4826908	52693921	in vivo	8662998	human	hprd
19766	15502	34328467	6680297	57242761	4504511	mi:0676(tap)	14743216	human	intact
20238	268721	33636696	94397853	51479158	42734323	mi:0018(two hybrid)	16713569	human	intact
56489	108147	31981053	94363644	7661946	20127454	mi:0006(anti bait coip)	17353931	human	intact
269224	56505	18497292	9790083	6319302	6320396	affinity capture-ms	11805837	yeast	biogrid
26410	22030	6678798	83921633	22035598	22027612	in vivo	11932422	human	hprd
94112	78294	15809028	76443694	51477700	4506713	mi:0007(anti tag coimmunoprecipitation)	16904669	human	mint
12298	67279	80861468	56119162	54607064	7705592	mi:0398(two hybrid pooling)	16169070	human	intact
14103	14269	6753818	84662770	4557329	38524622	mi:0096(pull down)	12023017	human	mint
12458	244332	6753318	33942110	37188165	8923890	in vivo; in vitro	11714836	human	hprd
22099	20220	6755899	6677847	20129859	17738001	mi:0018(two hybrid)	14605208	drome	intact
26371	54194	31542399	70780373	4757988	49472841	mi:0006(anti bait coip)	17353931	human	intact
20130	54354	6677819	60097929	6677819	60097929	mi:0018(two hybrid)	11857081	mouse	intact
232989	245610	94381861	66571305	21536320	11545757	in vitro	11073998	human	hprd
12189	19646	31560812	47059484	6552299	5032027	mi:0023(colocalization/visualisation technologies)	10220405	human	mint
23807	51792	6753118	8394027	5453557	21361399	mi:0398(two hybrid pooling)	16169070	human	intact
22427	13171	31543964	6753610	49176420	16128108	0096(pull down)	15690043	ecoli	intact
15516	72825	40556608	21312179	6325016	6321314	affinity capture-ms	15766533	yeast	biogrid
269116	228765	35215309	21704054	89903008	38016916	in vitro; yeast-two hybrid	11152476	human	hprd
15213	20482	6754188	84875517	20149603	4885599	mi:0018(two hybrid)	15231748	human	mint
56532	12345	9910534	6753262	40254844	4826659	mi:0676(tap)	14743216	human	intact
633817	20102	82943744	6677805	6321987	6322605	mi:0676(tap)	16429126	yeast	intact
56532	67300	9910534	51491845	40254844	4758012	mi:0676(tap)	14743216	human	intact
19184	74376	7110703	94375120	24497435	51317366	in vivo; in vitro; yeast-two hybrid	16499872	human	hprd
228960	235442	29789393	27734154	6324555	14318517	co-purification	16107716	yeast	biogrid
27373	19309	31542425	6755256	6325052	6325418	mi:0007(anti tag coip)	11805837	yeast	intact
245860	13665	86990446	13385624	6320052	6322466	mi:0363(inferred by author)	16429126	yeast	intact
72183	74019	27754031	63147418	88703041	20070262	mi:0018(two hybrid)	17043677	human	intact
17126	16589	31560568	40254330	31560568	40254330	affinity capture-luminescence	15761153	mouse	biogrid
234779	56743	26986603	9910604	4505871	14702182	in vitro	12514734,16189514	human	hprd
215335	57295	31982566	51317397	6324228	6320618	two-hybrid	16093310	yeast	biogrid
19155	70428	68226731	46195739	6321837	6324781	mi:0363(inferred by author)	16429126	yeast	intact
20843	71521	42734454	94376345	31563531	22094121	mi:0006(anti bait coip)	17113138	human	intact
17089	66409	13384622	30794470	8923398	46195723	mi:0006(anti bait coip)	17353931	human	intact
57296	53380	94379803	31980811	14318577	6321671	mi:0046(experimental knowledge based)	16554755,17200106	yeast	mint
13035	12338	6681083	34328103	4503149	13186316	mi:0029(cosedimentation through density gradients)	17174955	human	mint
56489	11950	31981053	78214312	7661946	21361565	mi:0006(anti bait coip)	17353931	human	intact
20528	12385	6678015	6753294	6980958	55742755	mi:0007(anti tag coip)	16396496	rat	intact
22034	22192	38348246	21704162	4759254	4507791	mi:0006(anti bait coip)	17353931	human	intact
16150	11465	33469101	94373495	41352712	4501887	mi:0676(tap)	14743216	human	intact
17128	16428	31543224	6754386	31543224	6754386	affinity capture-luminescence	15761153	mouse	biogrid
57315	66254	10181122	21313560	6320926	6324989	affinity capture-ms	17200106	yeast	biogrid
12914	12387	70995311	6671684	4758056	4503131	in vivo	11973335	human	hprd
12912	14815	82546874	85861176	4758054	4504133	in vitro	7621901,8449898,16189514	human	hprd
76263	98488	21313138	75677510	7705704	6912398	mi:0006(anti bait coip)	17353931	human	intact
67115	15481	13385472	31981690	6321786	6323004	mi:0676(tap)	16429126	yeast	intact
68776	216825	30794436	51921307	6323626	6323879	mi:0046(experimental knowledge based)	16554755	yeast	mint
677166	20103	94410408	6677807	6324192	6322583	mi:0676(tap)	16429126	yeast	intact
17126	66854	31560568	21362275	31560568	21362275	affinity capture-luminescence	15761153	mouse	biogrid
14048	229363	84579837	85861218	71982204	71992710	mi:0398(two hybrid pooling)	14704431	caeel	intact
226830	20044	30840984	31981100	9910274	68160922	mi:0006(anti bait coip)	17353931	human	intact
242687	77254	23510313	62339417	23510313	62339417	mi:0018(two hybrid)	15102471	mouse	intact
74196	71750	31981965	76559940	6324016	9755328	mi:0096(pull down)	14690591	yeast	intact
12545	50797	6753370	29789080	6320187	6321301	mi:0007(anti tag coip)	11805837	yeast	intact
20637	101943	67846113	19527174	6322128	6323592	affinity capture-ms	17200106	yeast	biogrid
16553	11767	30794518	6671557	21361722	14210504	invitro	11106728	human	biogrid
13982	26379	6679695	6679693	62821794	18860920	in vitro	9058380	human	hprd
100683	68845	82899877	21313052	6321891	6321823	mi:0046(experimental knowledge based)	16554755	yeast	mint
17128	52033	94405523	94398196	4885457	18490991	mi:0007(anti tag coimmunoprecipitation)	15761153	human	mint
433759	21974	6680193	34328148	13128860	19913408	mi:0018(two hybrid)	11136718	human	mint
11632	15519	7709982	6754254	4502009	63029937	invivo	9111057,9837941	human	biogrid
234865	19156	26986607	34328185	45550794	28571996	mi:0399(2h fragment pooling)	15710747	drome	intact
226139	15481	31541932	31981690	6320989	6323004	mi:0676(tap)	16429126	yeast	intact
12914	20850	70995311	6755672	4758056	21618342	mi:0006(anti bait coip)	9989503	human	intact
67747	192292	94399923	22219434	13124763	7019333	yeast-two hybrid	16189514	human	hprd
13681	15481	21450625	31981690	6322912	6323004	mi:0676(tap)	16429126	yeast	intact
110279	230868	82933625	38348466	82546845	31543153	mi:0398(two hybrid pooling)	16169070	human	intact
17686	231659	68299763	94375338	6319935	6321243	mi:0676(tap)	16429126	yeast	intact
13871	23894	31542614	31981225	15834617	6681762	in vivo; in vitro	9771713,16189514	human	hprd
18754	68458	6755084	27754044	4885563	15147250	in vitro; in vivo	15003508	human	hprd
26413	233802	84579909	94381225	71985935	17564998	two-hybrid	14704431	caeel	biogrid
52874	13627	29126213	51873060	6320704	6325337	mi:0676(tap)	16429126	yeast	intact
19167	70231	31981534	31980645	71998965	17543358	mi:0398(two hybrid pooling)	11559592,14704431	caeel	intact
11461	67097	6671509	13399310	4501885	4506679	mi:0071(molecular sieving)	15047060	human	intact
67834	18746	18250284	31981562	6324709	6319279	mi:0676(tap)	16429126	yeast	intact
12607	22121	67188876	31981945	6320265	6322058	mi:0676(tap)	16429126,17200106	yeast	intact
18242	74919	8393866	33563309	4557809	31542711	mi:0398(two hybrid pooling)	16169070	human	intact
54198	75581	31560433	12963821	6324933	6321611	mi:0397(two hybrid array)	15263065	yeast	intact
50493	52700	13569841	13386060	33519430	14249348	in vitro	14607844	human	hprd
28114	14113	31542461	31982373	6319447	6320190	mi:0398(two hybrid pooling approach)	16554755	yeast	mint
20739	13800	19526481	6753754	4507189	39930375	yeast-two hybrid	16336193	human	hprd
229906	75786	21704076	66955862	6325343	6323074	mi:0399(2h fragment pooling)	11283351	yeast	intact
14083	20416	6679741	15778828	24476013	52693921	in vivo; in vitro	11980671,16189514	human	hprd
14784	20116	6680083	6677813	4504111	4506743	mi:0096(pull down)	12577067	human	intact
81702	239833	40549395	27370232	28571867	21357023	two-hybrid	14605208	drome	biogrid
268449	436081	46430508	94385943	6324445	6325006	affinity capture-ms	17200106	yeast	biogrid
22116	22115	11119418	6678167	11119430	31543663	mi:0018(two hybrid)|mi:0096(pull down)	15044604	human	intact
15469	20585	9790109	67763824	6319508	6323060	mi:0397(two hybrid array)	14690591	yeast	intact
26413	21429	84579909	6755740	20986531	7657671	in vivo; in vitro	11741541	human	hprd
208715	13629	31981842	33859482	6323509	6324707	mi:0676(tap)	16429126	yeast	intact
66713	74192	22122825	21312654	6320175	6322127	mi:0071(molecular sieving)|mi:0676(tap)|mi:0007(anti tag coip)|mi:0363(inferred by author)|mi:0364(inferred by curator)	15485833,11805826,11805837,16429126,14681455,12499356,11331312,11248049,16183906,17200106	yeast	intact
67738	22218	13385854	6678489	6323246	6320718	mi:0046(experimental knowledge based)	16554755	yeast	mint
17773	14679	6678954	33563256	5174593	5729850	mi:0676(tap)	17215244,10598579	human	intact
50754	56438	21218434	9790191	6322143	6324438	mi:0007(anti tag coip)	11805837	yeast	intact
14309	20194	31980789	6677833	31657138	4506761	mi:0018(two hybrid)	15196694	human	mint
18613	18754	74024907	6755084	21314617	4885563	in vitro	10801826	human	hprd
26431	19826	34447227	6677757	28573879	24645403	mi:0018(two hybrid)	14605208	drome	intact
21841	67332	6755783	13385598	6324312	6323176	mi:0676(tap)	11805826,16429126	yeast	intact
670723	17926	94397810	31560808	7669492	4557779	yeast-two hybrid; in vitro	16289162	human	hprd
52563	15481	30387632	31981690	6321960	6323004	mi:0676(tap)	16429126	yeast	intact
22337	17978	31543944	6679024	63054845	5729858	in vivo	12089346,10748178	human	hprd
22352	74309	31982755	61744458	62414289	13540513	in vitro	11802775	human	hprd
26417	19730	21489933	6677735	91718899	24307909	in vitro	9155018	human	hprd
676980	24061	94402546	9790237	6325399	14318514	mi:0018(two hybrid)	11087867	yeast	intact
20528	18103	6678015	6679078	6980958	55926145	mi:0007(anti tag coip)	16396496	rat	intact
54170	18458	8567356	31560656	6321602	6321013	mi:0676(tap)	16429126	yeast	intact
56471	76614	9790189	70608131	21361947	5803115	mi:0398(two hybrid pooling)	16169070	human	intact
104662	20104	28893443	6677809	6320143	6325167	mi:0676(tandem affinity purification)	16554755	yeast	mint
20817	15488	47059480	31982273	6323872	6322861	biochemical activity	16319894	yeast	biogrid
215449	67891	33859753	30794450	6321591	6320215	mi:0676(tap)	16429126	yeast	intact
14791	18242	7305109	8393866	6323215	6323470	mi:0007(anti tag coip)	11805837	yeast	intact
228410	54451	21704042	31980904	6323706	6323307	mi:0676(tap)	11805826,16429126,17200106	yeast	intact
223255	271424	21703922	27370542	6321894	6320220	mi:0398(two hybrid pooling approach)	16554755	yeast	mint
19159	194231	31981544	82895242	4758968	5453623	mi:0398(two hybrid pooling)	16189514	human	intact
17768	15510	6678952	31981679	16128513	16131968	0096(pull down)	16606699	ecoli	intact
26556	66860	41281771	57164407	4759198	57164405	in vivo; in vitro	15673434	human	hprd
227331	20630	34365797	6755596	42476299	4507127	mi:0018(two hybrid)	16120600	human	intact
12368	22029	31981865	31981953	14916483	5032193	in vitro	11098060	human	hprd
66249	216961	13384846	41281697	6324720	6323460	mi:0046(experimental knowledge based)	16554755	yeast	mint
21937	15526	31560799	6754256	4507575	24234688	mi:0676(tap)	14743216	human	intact
26397	60597	22094081	31982684	21618349	6912492	in vivo	12024021	human	hprd
19352	56150	6755264	31543218	6325434	6322430	biochemical activity	8183917	yeast	biogrid
11459	22349	33563240	6678573	4501881	6005944	in vitro	3793760,6893424	human	hprd
68094	107182	37718972	82998465	14318562	6325175	affinity capture-ms	17200106	yeast	biogrid
17686	319178	68299763	28316760	6319935	6320430	mi:0007(anti tag coip)	11805837	yeast	intact
17218	331026	6678830	29244556	6323304	6320148	mi:0676(tap)	16429126	yeast	intact
76263	76614	21313138	70608131	7705704	5803115	mi:0006(anti bait coip)	17353931	human	intact
20924	331026	22094123	29244556	6323632	6320148	mi:0676(tap)	16429126	yeast	intact
209446	22628	27819657	31543976	8659574	21464101	in vivo	15324660	human	hprd
68738	59026	18034773	61676190	6323182	6320665	mi:0363(inferred by author)	16429126	yeast	intact
13179	17393	6681143	6754716	19743846	4505219	in vitro	9148753	human	hprd
15469	12859	9790109	6753500	6319508	6321251	mi:0397(two hybrid array)	14690591	yeast	intact
24069	226075	70794807	34594661	19923479	34303944	mi:0398(two hybrid pooling)	16189514	human	intact
18392	67891	62460374	30794450	6323575	6320215	mi:0676(tap)	16429126	yeast	intact
22201	20020	6678483	6677795	6322639	6320061	biochemical activity	15960978	yeast	biogrid
54401	11518	31543974	7304861	31543974	7304861	mi:0029(density sedimentatio)	16236029	mouse	intact
27280	75619	7305377	27369557	6912590	45267832	mi:0006(anti bait coip)	17353931	human	intact
216987	18572	21450209	54607128	6320657	6323885	mi:0676(tap)	12150911,16429126	yeast	intact
18508	230673	7305369	22122681	45549245	21357127	mi:0399(2h fragment pooling)	15710747	drome	intact
14784	14248	6680083	11528490	4504111	4503743	mi:0096(pull down)	12577067	human	intact
77578	72135	56606137	82923112	72256200	30911103	in vivo; in vitro; yeast-two hybrid	11955446,14612447	human	hprd
14731	16341	6754046	45476573	4504079	4503521	mi:0398(two hybrid pooling)	16169070	human	intact
53330	107975	31543938	54291704	42544207	30089916	in vitro; in vivo	14608369	human	hprd
74006	11966	71061455	19705578	6323028	6319603	mi:0676(tap)	16429126	yeast	intact
229228	71890	23956340	21313660	24642239	24644295	mi:0018(two hybrid)	15575970	drome	intact
109821	18816	21312500	6679383	4503627	11386143	in vivo	8703832	human	hprd
54196	66054	9506945	31981273	17136784	24585880	mi:0018(two hybrid)	14605208	drome	intact
18120	68537	13385752	21312936	10383803	6324724	affinity capture-ms	17200106	yeast	biogrid
68137	72322	19527170	24429570	6319431	6320542	mi:0676(tap)	16429126	yeast	intact
216185	99730	94388791	20270192	6320371	6323540	mi:0401(biochemical)|mi:0019(coip)|mi:0676(tap)|mi:0071(molecular sieving)|mi:0399(2h fragment pooling)	10788514,11805826,12138208,16429126,11283351,16554755,10655498,12052880,11533254,15448131,17200106	yeast	intact
627352	76846	94406757	33504483	6325280	6319666	mi:0676(tap)	16429126	yeast	intact
18861	28114	6679397	31542461	17136970	21355201	mi:0399(2h fragment pooling)	15710747	drome	intact
674247	20174	94366461	6755382	19923407	5730023	mi:0006(anti bait coip)	17353931	human	intact
18015	22218	34878892	6678489	4557793	54792065	mi:0007(anti tag coimmunoprecipitation)	17036045	human	mint
14886	20848	6754096	47458807	14670352	21618338	in vivo; in vitro	9584171	human	hprd
13388	638857	40789272	94402538	17137388	24645249	mi:0045(experimental interac)	unassigned4	drome	intact
15254	320806	33468857	34328425	6320078	6322359	mi:0046(experimental knowledge based)	16554755	yeast	mint
12236	20618	6753212	6755592	59814247	4507113	in vitro; in vivo; yeast-two hybrid	14576821,16189514	human	hprd
17128	17125	31543224	31543220	31543224	31543220	affinity capture-luminescence	15761153	mouse	biogrid
225280	109275	94405248	46048344	6320791	6324269	mi:0046(experimental knowledge based)	16554755	yeast	mint
12974	17448	13385942	31982186	38327625	21735621	in vitro	9792662,7285903,16189514	human	hprd
15270	241627	7106331	94368664	6320431	6320045	mi:0046(experimental knowledge based)	16554755	yeast	mint
53624	17075	8393144	6678752	24496765	4505059	in vitro	16054130	human	hprd
11891	51869	13128964	47087463	34485709	56676335	mi:0398(two hybrid pooling)	16169070	human	intact
26413	13712	84579909	48675967	20986531	4885201	mi:0424(protein kinase assay)	16533805,16291755,8586671,8208531,8386592	human	intact
22213	207958	20806111	34147157	29893557	51889724	mi:0006(anti bait coip)	17353931	human	intact
72199	331026	15100156	29244556	6322063	6320148	mi:0676(tap)	16429126	yeast	intact
12517	17060	6680890	31982209	4502683	7019535	in vivo	10820378,16189514	human	hprd
57257	18479	69724858	6754978	6319276	6321780	mi:0018(two hybrid)	11489916	yeast	mint
69878	20641	83027678	6678055	6325440	6321510	mi:0398(two hybrid pooling approach)	16554755,17200106	yeast	mint
672655	20055	94396285	7305445	6325282	9755341	mi:0676(tap)	16429126	yeast	intact
16001	16002	33859572	6754310	4557665	4504609	in vivo	9972281	human	hprd
114143	20502	15991795	6677997	6321815	6322628	two-hybrid	16093310	yeast	biogrid
12608	20588	6753404	6678027	28872796	21237802	in vivo	10619021	human	hprd
12558	18163	94404734	6679118	14589889	11034811	in vivo	9971746	human	hprd
15375	668219	94392739	94406975	17561784	71984550	mi:0398(two hybrid pooling)	14704431	caeel	intact
17916	56012	33859763	9256624	6323756	6322697	mi:0018(two hybrid)	11743162	yeast	intact
67075	13135	31981111	6753598	6324659	37362695	mi:0007(anti tag coip)	16754853,9405463,12805367,16096345,16297388	yeast	intact
20333	50797	6755448	29789080	6323298	6321301	affinity capture-western	11970962	yeast	biogrid
70620	230868	31543918	38348466	4507797	31543153	mi:0398(two hybrid pooling)	16169070	human	intact
66313	17125	57977277	31543220	57977277	31543220	affinity capture-luminescence	15761153	mouse	biogrid
19400	56041	6677669	23956096	17532013	71991545	mi:0398(two hybrid pooling)	14704431	caeel	intact
22121	620213	31981945	82880886	6322058	6323481	affinity capture-ms	17200106	yeast	biogrid
12812	232664	31044475	82802304	4758024	32171244	yeast-two hybrid	16713569	human	hprd
640390	52432	94375555	22726177	31317292	51093851	affinity capture-luminescence	15761153	human	biogrid
68801	327762	31981653	46849783	6319882	6321958	affinity capture-western	9121462	yeast	biogrid
54160	30960	8567340	7305623	6324042	6320966	mi:0046(experimental knowledge based)	16554755	yeast	mint
72068	230649	83745114	94373619	6320036	6324014	mi:0676(tap)	11805826,16429126	yeast	intact
21941	22033	6678385	6755867	68348711	22027627	in vivo; in vitro; yeast-two hybrid	8999898,11971184,8943059	human	hprd
75062	20227	82894810	31982722	6320174	6324884	affinity capture-ms	17200106	yeast	biogrid
60406	15182	12408290	94389188	12408290	94389188	mi:0019(coip)	9702189	mouse	intact
66156	66105	13384770	13384718	6320196	6319556	reconstituted complex	10888670	yeast	biogrid
16650	72269	84370260	58037289	6324140	6323274	mi:0399(2h fragment pooling)	11283351	yeast	intact
217869	69237	29893569	31560110	6325298	6325164	mi:0676(tap)	11805826,16429126	yeast	intact
21393	59011	6755726	10946924	4507435	10864053	mi:0096(pull down)	10984498,16189514	human	mint
22631	67302	6756041	61742810	4507953	31982941	mi:0059(gst pull down)	15161933	human	mint
72198	214627	21312352	94383730	6322411	6324457	mi:0007(anti tag coimmunoprecipitation)	11805837,14759368,16554755,15935759,15935758,15828860,17200106	yeast	mint
83409	54562	13752573	9506867	20130119	20129113	mi:0018(two hybrid)	14605208	drome	intact
13542	319478	47933344	52138548	32479521	13376816	in vivo; in vitro; yeast-two hybrid	11113207	human	hprd
142980	225471	31543872	27734184	4507531	33386674	in vitro; yeast-two hybrid	14519765	human	hprd
320404	18750	82883569	6755078	38569400	4506067	in vitro	9374536	human	hprd
18519	75617	94403896	28372479	6321691	6321464	mi:0676(tap)	14660704	yeast	intact
52202	74111	42794007	30794154	6324532	6325369	mi:0046(experimental knowledge based)	16554755	yeast	mint
11686	110308	6753040	20911031	4502053	4557890	in vivo; yeast-two hybrid	10727209	human	hprd
14950	11465	18034682	94373495	6322749	14318479	mi:0676(tap)	16429126	yeast	intact
14784	18477	6680083	6754976	4504111	4505591	mi:0096(pull down)	12577067	human	intact
20182	17979	13489062	6679026	11415052	32307124	in vitro; in vivo	9267036	human	hprd
12189	18044	31560812	6754848	6552299	11496974	in vivo	11777930	human	hprd
320632	677519	40018610	94385961	6321020	6324237	mi:0046(experimental knowledge based)	16554755	yeast	mint
18479	22628	6754978	31543976	42794769	21464101	in vivo	15324660	human	hprd
16822	17444	31543115	6754722	5031855	4758476	mi:0398(two hybrid pooling)	16189514,17235283,12773374,10224278,10021361	human	intact
21402	70020	31560543	12963729	17137600	24585832	mi:0018(two hybrid)	15575970	drome	intact
665032	620213	94375578	82880886	14318557	6323481	affinity capture-ms	17200106	yeast	biogrid
12017	13982	34398362	6679695	34398361	62821794	in vivo	8524784	human	hprd
93760	57376	94372622	10181166	21264575	21264355	mi:0019(coip)	11780067	human	intact
11465	15516	94373495	40556608	14318479	6325016	mi:0363(inferred by author)|mi:0004(affinity chrom)|mi:0397(two hybrid array)	16429126,15879519	yeast	intact
330662	140579	88853584	46877052	88853584	46877052	mi:0018(two hybrid)	15102471	mouse	intact
78294	13196	76443694	65301464	4506713	46094081	mi:0007(anti tag coimmunoprecipitation)	17255943	human	mint
14812	59021	41680710	10946940	41680710	10946940	mi:0004(affinity chrom)	16236029	mouse	intact
99730	108143	20270192	18079237	6323540	6323892	mi:0676(tap)	11805826,16429126,16554755,12052880,15448131,17200106	yeast	intact
11837	268449	6671569	46430508	6323371	6324445	affinity capture-ms	17200106	yeast	biogrid
229228	13877	23956340	6679685	24642239	17864224	two-hybrid	15575970	drome	biogrid
19826	12537	6677757	33695123	6857826	16332372	mi:0006(anti bait coip)	17353931	human	intact
14694	56541	6680047	9910300	5174447	24307947	in vivo; in vitro; yeast-two hybrid	14699138	human	hprd
269254	20020	37574140	6677795	6323462	6320061	two-hybrid	15121901	yeast	biogrid
672655	110957	94396285	14861844	6325282	6324778	mi:0676(tap)	16429126	yeast	intact
66922	67204	13399308	14149756	6324675	6325018	mi:0676(tap)	16429126	yeast	intact
56438	78797	9790191	30142675	6324438	6325305	mi:0397(two hybrid array)	14690591	yeast	intact
210789	215690	82955739	28077105	7662198	27262622	yeast-two hybrid	12421765	human	hprd
67242	69731	21313050	21312380	21313050	21312380	mi:0397(two hybrid array)	11591653	mouse	intact
13388	22160	40789272	6755907	17137388	85725062	mi:0045(experimental interac)	unassigned4,10660560	drome	intact
18227	20111	7305325	6677811	5453822	20149547	in vivo	16223362	human	hprd
17240	74277	94403871	13386358	5031905	6912276	mi:0398(two hybrid pooling)	16189514	human	intact
11766	11769	6671555	6671559	6671555	6671559	mi:0018(two hybrid)	9733768	mouse	intact
60597	70686	31982684	18485490	6912492	38372911	in vitro	12524447	human	hprd
22413	14362	31980721	31981157	4507927	4503825	in vivo; in vitro	10557084	human	hprd
18133	20198	6754876	33859624	4505423	4506765	in vitro; yeast-two hybrid; in vivo	12147716,14606958	human	hprd
70572	20115	29789199	6755376	24797086	4506741	in vitro	9687515	human	hprd
20700	436522	6678079	84781771	50363221	4506145	in vitro	11057674	human	hprd
12914	66341	70995311	34328069	4758056	56605998	in vitro; in vivo	15987788	human	hprd
74320	217127	21362285	29244000	56243590	5901962	mi:0398(two hybrid pooling)	16169070	human	intact
17999	65113	56699423	94404816	38257155	13386480	in vivo; in vitro	11042109,11748237	human	hprd
19053	20022	8394024	6755362	6320013	6324569	mi:0007(anti tag coip)	11805837	yeast	intact
13350	15481	6753632	31981690	6324346	6323004	mi:0676(tap)	16429126	yeast	intact
19732	215449	46195800	33859753	4758532	58219792	in vitro; yeast-two hybrid	8939933,16189514	human	hprd
208266	216961	40556381	41281697	6320648	6323460	mi:0398(two hybrid pooling approach)	16554755	yeast	mint
68275	59053	18390321	10946998	4506583	13124773	mi:0018(two hybrid)	16169070	human	mint
15461	108960	6680271	31543003	4885425	58530886	in vivo	11744690	human	hprd
68275	13404	18390321	6753650	4506583	23238219	in vitro	9826763	human	hprd
245474	22121	83002543	31981945	6323204	6322058	mi:0676(tap)	16429126	yeast	intact
27979	80744	29789343	27881425	6324937	6321717	mi:0676(tandem affinity purification)	16554755	yeast	mint
56212	17128	9625037	94405523	46249393	4885457	in vivo	15761153	human	hprd
13665	13690	13385624	34486094	4758256	4503539	mi:0029(cosedimentation through density gradients)	16932749	human	mint
66492	319322	13385046	30794206	6320105	6323896	affinity capture-ms	17200106	yeast	biogrid
26428	71529	31543374	31542033	17137484	20130237	mi:0018(two hybrid)	15575970	drome	intact
14634	380840	6680021	41235733	45549239	24639281	mi:0399(2h fragment pooling)	15710747	drome	intact
18128	19661	31543332	21729751	27894368	4506453	in vivo	11511084	human	hprd
12387	20586	6671684	76253779	4503131	21071056	in vivo	11532957	human	hprd
18105	15510	9937970	31981679	16131230	16131968	0096(pull down)	16606699	ecoli	intact
68263	15481	18152793	31981690	6319698	6323004	mi:0676(tap)	16429126	yeast	intact
67459	13627	33468981	51873060	6322994	6325337	mi:0676(tap)	16429126	yeast	intact
19663	635169	33342267	94372388	5803141	41054804	mi:0398(two hybrid pooling)	16189514	human	intact
669344	20415	94396321	6755506	4505893	7382460	yeast-two hybrid	15862967	human	hprd
108800	20980	30425068	31543797	21361863	31543670	in vitro; in vivo	11381094	human	hprd
19024	76787	6679435	94382220	57163847	32189362	in vitro	9624153	human	hprd
20269	17876	94366494	27819594	24642537	24645384	two-hybrid	14605208	drome	biogrid
68969	74117	21312159	23956222	5031711	5031573	mi:0006(anti bait coip)	17353931	human	intact
13557	18514	83523736	34365779	24648772	24642377	two-hybrid	14605208	drome	biogrid
52686	13629	60097935	33859482	9864778	6324707	mi:0676(tap)	16429126	yeast	intact
672655	209357	94396285	31088894	6325282	6325313	mi:0046(experimental knowledge based)	16554755,8657139	yeast	mint
433759	19720	6680193	6677727	13128860	5730009	in vivo	14530259	human	hprd
27405	12540	66932959	6753364	66932959	6753364	mi:0276(bn-page)	17205597	mouse	intact
72198	66942	21312352	31981163	6322411	6323947	mi:0676(tandem affinity purification)	16554755	yeast	mint
54451	67005	31980904	13385394	6323307	6320250	mi:0399(2h fragment pooling)	11283351	yeast	intact
11857	74734	33563236	63532842	56676393	4757770	yeast-two hybrid; in vivo; in vitro	11368848,11809807	human	hprd
15469	18005	9790109	6754818	6319508	6319327	mi:0397(two hybrid array)	14690591	yeast	intact
69305	17420	21312256	6678906	6324747	6320668	mi:0363(inferred by author)	16429126	yeast	intact
13205	27756	6753620	13994221	6325138	6319445	mi:0018(two hybrid)	10900456	yeast	mint
546778	24061	94368865	9790237	6320201	14318514	mi:0676(tap)|mi:0007(anti tag coip)	11805826,11805837,16429126,16554755,14614819,14614818,11983169,11309624,12654244,9990856,9335334,14613943,15383284,17200106	yeast	intact
107435	15481	28076885	31981690	6325256	6323004	mi:0676(tap)	16429126	yeast	intact
16819	17395	34328049	7305277	38455402	74272287	in vitro	10339412,1281792	human	hprd
67199	15114	13385532	6754158	21536449	30061496	mi:0398(two hybrid pooling)	16169070	human	intact
26444	26443	7106389	6755198	4506189	23110944	mi:0018(two hybrid)	14733938,15225636	human	intact
18643	22248	6755040	6755939	4826898	4827048	mi:0398(two hybrid pooling)	16169070	human	intact
67186	624124	83745120	83004436	6320590	6324670	affinity capture-ms	17200106	yeast	biogrid
66408	110521	70887792	6681033	28329436	4504389	mi:0018(two hybrid)	16713569	human	intact
14812	18040	41680710	6679048	41680710	6679048	mi:0004(affinity chrom)	16236029	mouse	intact
17060	17444	31982209	6754722	31982209	6754722	mi:0018(two hybrid)	15102471	mouse	intact
19384	66244	6678365	32130521	6323324	6325248	two-hybrid	12578832	yeast	biogrid
11765	22145	56744242	6678467	6325286	6323554	mi:0676(tap)	16429126	yeast	intact
17350	78655	19387852	21362347	17136968	19921950	mi:0399(2h fragment pooling)	15710747	drome	intact
19249	192786	6755232	82617638	18375646	54633319	in vitro; yeast-two hybrid	12095257	human	hprd
103136	12462	19923062	6753320	6323225	6322446	mi:0007(anti tag coip)	11805837	yeast	intact
20528	20103	6678015	6677807	6980958	109458180	mi:0007(anti tag coip)	16396496	rat	intact
14897	22145	62244123	6678467	6322842	6323554	mi:0676(tap)	16429126	yeast	intact
67832	97112	31980985	19526940	6324496	6321964	mi:0363(inferred by author)	16429126	yeast	intact
11720	14694	19526790	6680047	6323209	6323763	mi:0676(tap)	16429126	yeast	intact
232791	69719	22122717	51093867	6322151	6322331	mi:0676(tap)	16429126	yeast	intact
19173	224826	6755204	58615693	6325360	6321623	co-purification	8628401	yeast	biogrid
18226	27397	16716349	13384658	6322420	6322398	mi:0676(tap)	11805826,16429126	yeast	intact
71742	677166	94387221	94410408	6321258	6324192	mi:0676(tap)	16429126	yeast	intact
17387	20969	31982191	6755438	4826834	55749480	in vitro; in vivo	12464176,12904296	human	hprd
19139	27050	10946854	6755372	16129170	16131193	0096(pull down)	15690043	ecoli	intact
217109	54614	61656180	9055244	6322392	6322840	mi:0007(anti tag coip)	11805837	yeast	intact
218298	237823	82951152	82935939	6319287	6321498	two-hybrid	12554883	yeast	biogrid
14061	14064	6753798	27819641	4503635	4758326	in vitro	12732212	human	hprd
12696	19655	6680946	6755296	4502847	56699409	mi:0398(two hybrid pooling)	16189514	human	intact
22030	269966	83921633	39930413	83921633	39930413	mi:0018(two hybrid)	15102471	mouse	intact
68642	54387	21312086	11225270	7706047	19923191	mi:0398(two hybrid pooling)	16169070	human	intact
15387	15510	13384620	31981679	16923998	11560024	mi:0096(pull down)	16518874	rat	intact
15469	66244	9790109	32130521	6319508	6325248	mi:0397(two hybrid array)	14690591	yeast	intact
11459	22031	33563240	6755865	4501881	22027616	in vitro	11950878	human	hprd
66464	107182	13385026	82998465	6320349	6325175	mi:0676(tap)|mi:0363(inferred by author)	16429126	yeast	intact
56397	19645	50054117	6677679	6912448	4506435	mi:0096(pull down)	14506250	human	intact
223527	216825	30023855	51921307	41629677	6323879	affinity capture-ms	14718168	yeast	biogrid
66880	27756	13385292	13994221	38488727	10863977	mi:0398(two hybrid pooling)	16169070	human	intact
56392	15461	31543701	6680271	41281398	4885425	mi:0096(pull down)	16301319,10783161,9674433	human	intact
53424	72236	8394490	29789217	5174731	8923846	in vivo; in vitro; yeast-two hybrid	12036294	human	hprd
13383	64337	82965043	11967949	4758162	7706567	in vivo	16473877	human	hprd
18754	14609	6755084	6753992	6755084	6753992	mi:0019(coip)	11139474	mouse	intact
67891	621100	30794450	82995668	6320215	6320679	affinity capture-ms	17200106	yeast	biogrid
11835	110157	7304901	18497290	21322252	4506401	in vitro	8349631	human	hprd
26396	11836	31560267	27545181	13489054	4502193	mi:0018(two hybrid)|mi:0096(pull down)	11909642,16189514	human	intact
72169	217335	29789215	31541804	17402909	113427061	yeast-two hybrid	16189514	human	hprd
18038	66978	6754844	21536228	26787991	41393554	mi:0006(anti bait coip)	17353931	human	intact
71702	20641	22779899	6678055	6323869	6321510	mi:0676(tap)	11884590	yeast	intact
13557	230257	83523736	21450285	24648772	17864284	two-hybrid	15575970	drome	biogrid
18195	59025	31543349	31560313	6319554	14318532	mi:0046(experimental knowledge based)	16554755	yeast	mint
11477	209268	40254649	29244558	4501895	45505169	in vivo	11266516	human	hprd
18754	13346	6755084	33563250	6755084	33563250	mi:0019(coip)	11139474	mouse	intact
12237	269966	31560618	39930413	17537541	71997179	two-hybrid	14704431	caeel	biogrid
218343	14694	94396254	6680047	6325447	6323763	mi:0676(tap)	16429126,17200106	yeast	intact
13527	68342	46519164	58037109	17506443	17507827	mi:0398(two hybrid pooling)	14704431	caeel	intact
13823	22628	7305031	31543976	32490572	21464101	mi:0006(anti bait coip)	17353931,15324660,11996670,16189514	human	intact
319583	19090	84794637	23956060	46255052	13654237	in vitro	15194694	human	hprd
230073	50797	45598377	29789080	17539846	17540286	mi:0007(anti tag coip)	16439208	caeel	intact
19679	74020	94376782	58037333	24308237	18677733	in vitro; yeast-two hybrid	12522145	human	hprd
53859	67186	8393835	83745120	4505397	4506671	mi:0676(tap)	14743216	human	intact
224903	218543	94403925	27369842	21264343	21040255	in vivo; in vitro; yeast-two hybrid	14559993	human	hprd
67087	16480	13374561	28395018	113411912	12056468	mi:0006(anti bait coip)	17353931,16189514	human	intact
21809	21812	94394112	6678323	4507465	4759226	in vivo	11850637,12060054,12607775	human	hprd
99586	20104	25140985	6677809	6320030	6325167	mi:0363(inferred by author)	16429126	yeast	intact
54401	12322	31543974	28916677	31543974	28916677	mi:0029(density sedimentatio)	16236029	mouse	intact
53414	68729	46560591	37574064	51173724	15147333	mi:0398(two hybrid pooling)	16189514	human	intact
102124	68097	38142470	18087731	24586242	24639734	mi:0018(two hybrid)	14605208	drome	intact
56489	56403	31981053	29788787	7661946	23397427	mi:0006(anti bait coip)	17353931	human	intact
69663	19989	40538825	31981515	6324366	6325058	mi:0676(tap)	16429126	yeast	intact
68904	15510	94384572	31981679	49176236	16131968	0096(pull down)	16606699	ecoli	intact
69961	227615	21312504	28893473	24586046	78706552	mi:0398(two hybrid pooling approach)	14605208	drome	mint
14697	12465	6754018	6671702	6324786	6322524	mi:0007(anti tag coip)	11805837	yeast	intact
319885	76793	28892901	30424886	24308322	21314720	mi:0018(two hybrid)	15231748	human	mint
17127	18412	31543222	6754954	31543222	6754954	affinity capture-luminescence	15761153	mouse	biogrid
23996	276770	7110701	31712036	6320602	6320801	mi:0007(anti tag coip)	11805837	yeast	intact
30946	217431	94395895	56606027	6324382	6321584	affinity capture-ms	15964808,16554755,17200106	yeast	biogrid
18514	20336	34365779	83921574	24642377	28573215	mi:0018(two hybrid)	14605208	drome	intact
19645	12567	6677679	6753380	6677679	6753380	mi:0424(protein kinase assay)	17045206,17349581	mouse	intact
230249	231659	37718970	94375338	6321757	6321243	mi:0363(inferred by author)	16429126	yeast	intact
15194	15114	45439304	6754158	90903231	30061496	mi:0018(two hybrid)	9454836,7477378,9668110,10974549,9599014	human	mint
22248	52822	6755939	21312036	4827048	7662352	mi:0018(two hybrid)	16169070	human	mint
21991	631033	6678413	82916992	16131757	16131955	0096(pull down)	15690043	ecoli	intact
26445	26442	31981327	7106387	6320849	6321692	mi:0007(anti tag coip)	11805837,16554755,10848595,11029046,17200106	yeast	intact
14672	19222	6754004	33468867	4504037	4506263	in vitro	10446129	human	hprd
338521	13627	30017399	51873060	6323928	6325337	mi:0676(tap)	16429126	yeast	intact
192159	83814	20149742	14010861	6321959	6320972	two-hybrid	11290703	yeast	biogrid
67848	67949	29789175	27754061	14318521	6324219	affinity capture-ms	16429126,17200106	yeast	biogrid
14786	16337	6754066	6754360	71979665	4557884	in vivo; in vitro; yeast-two hybrid	10803466	human	hprd
12608	637733	6753404	83014391	28872796	4504425	in vitro	11748221	human	hprd
19035	19109	71774133	6755164	4758950	4506105	in vivo; in vitro; yeast-two hybrid	10935542	human	hprd
14159	65254	33859552	12746424	4503687	19923821	in vivo; in vitro	12093729,16189514	human	hprd
237880	17709	85702063	34538601	6321571	6226540	affinity capture-western	15525670	yeast	biogrid
213895	666274	39930555	94400113	6325039	6324867	mi:0363(inferred by author)	16429126	yeast	intact
54632	83669	46877062	13878227	6319535	6325074	mi:0398(two hybrid pooling approach)	16554755,14759368	yeast	mint
433759	20848	6680193	47458807	13128860	21618338	in vivo	15653507	human	hprd
108014	15469	13385016	9790109	6320640	6319508	two-hybrid	10896665,12756332,8668183,9499403,10652296	yeast	biogrid
20528	17967	6678015	18450276	6980958	13928706	mi:0007(anti tag coip)	16396496	rat	intact
19899	14584	83699424	7305087	6324452	6322745	mi:0676(tap)|mi:0363(inferred by author)	16429126	yeast	intact
20249	675317	31543675	94393498	6321383	6321408	mi:0676(tap)	16429126	yeast	intact
223255	268980	21703922	61098078	73808092	51242945	mi:0006(anti bait coip)	17353931	human	intact
71743	380836	27229125	61656188	6321716	6325197	affinity capture-ms	16554755	yeast	biogrid
12914	170742	70995311	18875358	4758056	42741652	in vivo	16098148	human	hprd
21374	30946	8850234	94395895	4507379	7019319	in vivo; in vitro	10648625	human	hprd
19173	26442	6755204	7106387	6325360	6321692	mi:0007(anti tag coimmunoprecipitation)	14759368,16554755,8628401,17200106	yeast	mint
15182	20467	87162464	28212270	4557641	52138513	mi:0007(anti tag coip)	16464847	human	intact
18607	109333	6755020	30520013	4505695	5453974	in vivo; in vitro	10753910	human	hprd
14581	229615	6753974	22122655	71037377	5174629	mi:0018(two hybrid)	11060035	human	mint
19732	217127	46195800	29244000	4758532	5901962	mi:0398(two hybrid pooling)	16169070	human	intact
60441	58520	13195606	10946822	22165364	6005719	mi:0398(two hybrid pooling)	16169070	human	intact
22030	56717	83921633	9910228	22027612	4826730	mi:0676(tap)	14743216	human	intact
22427	68275	31543964	18390321	5739524	4506583	mi:0006(anti bait coip)|mi:0411(elisa)|mi:0018(two hybrid)|mi:0096(pull down)	10373438,15735006,15965237	human	intact
12571	66877	14149637	13385288	17137264	17137126	mi:0018(two hybrid)	15575970	drome	intact
12958	67488	10946978	21312944	7019357	14149742	mi:0398(two hybrid pooling)	16189514	human	intact
22318	245944	6678551	45237183	6319289	6320230	affinity capture-western	11689439	yeast	biogrid
56489	18537	31981053	6679217	7661946	4885539	mi:0006(anti bait coip)	17353931	human	intact
51788	11465	7949045	94373495	6324562	14318479	mi:0007(anti tag coip)|mi:0676(tap)	14645854,15045029,16299513	yeast	intact
20692	21825	6678077	47059073	4507171	40317626	in vitro	2745554	human	hprd
12021	26992	6680768	6755234	4557349	41350212	mi:0018(two hybrid)	15383276	human	intact
14357	209200	83816920	62909987	41352718	19923717	in vitro; in vivo	12670957	human	hprd
16515	20650	31560572	6678059	23110982	5803177	in vivo; in vitro	15024025	human	hprd
224092	319195	30017373	50355690	6321339	6322668	affinity capture-ms	12374754	yeast	biogrid
68879	18641	21539655	31560653	6319529	6323861	mi:0007(anti tag coip)	11805837	yeast	intact
50850	64340	39930369	30410010	6325183	6322939	mi:0046(experimental knowledge based)	16554755	yeast	mint
271457	78287	13385374	31541996	19923262	70980547	in vitro	11062261	human	hprd
14281	19184	6753894	7110703	4885241	24497435	in vitro	8710853	human	hprd
54401	19045	31543974	13994195	31543974	13994195	mi:0029(density sedimentatio)	16236029	mouse	intact
12015	22629	6671610	6756037	10835069	4507951	yeast-two hybrid	9369453	human	hprd
14815	18986	85861176	39573726	4504133	42476164	in vivo; in vitro	10490647,10480874,9584182,14522952,11096094	human	hprd
17215	27214	33859484	7304903	6631095	5729734	yeast-two hybrid	12614612,16189514	human	hprd
14810	14694	6680095	6680047	6680095	6680047	mi:0006(anti bait coip)|mi:0004(affinity chrom)	16236029	mouse	intact
17523	14828	6754732	31981722	4557759	16507237	mi:0029(cosedimentation through density gradients)	17174955	human	mint
54401	74998	31543974	75677518	31543974	75677518	mi:0029(density sedimentatio)	16236029	mouse	intact
14415	107766	31982847	82994653	58331246	6912406	mi:0398(two hybrid pooling)	16189514	human	intact
218035	71732	31559894	58037259	6320285	6323887	mi:0676(tap)|mi:0006(anti bait coip)|mi:0029(density sedimentatio)	11805826,10944212,16429126,17200106	yeast	intact
55989	57315	9256555	10181122	6324886	6320926	affinity capture-ms	12068309	yeast	biogrid
19070	67054	40254521	13385434	41349449	5453539	mi:0398(two hybrid pooling)	16169070	human	intact
17127	93836	31543222	15809022	5174513	37595553	in vitro	14657019,16189514	human	hprd
331487	14828	94409168	31981722	37362660	6322426	mi:0676(tap)	16429126	yeast	intact
76007	20482	37595742	84875517	37574606	4885599	mi:0018(two hybrid)	15231748	human	mint
12492	15510	6680878	31981679	5031631	41399285	mi:0029(cosedimentation through density gradients)	17174955	human	mint
26943	12034	31543853	6671622	39812106	6005854	mi:0006(anti bait coip)	17353931	human	intact
11486	13482	6680636	6753674	47078295	18765694	in vitro	11772392	human	hprd
19346	245944	13195674	45237183	6323291	6320230	affinity capture-western	11689439,16473623	yeast	biogrid
67891	666669	30794450	94386296	6320215	6322984	affinity capture-ms	17200106	yeast	biogrid
17523	78920	6754732	21313536	4557759	19923748	mi:0029(cosedimentation through density gradients)	17174955	human	mint
17125	14836	31543220	6754076	5174509	27777663	in vivo	15761153	human	hprd
208643	16785	56699432	31560560	6321601	6321653	mi:0676(tap)	16429126	yeast	intact
212528	107071	37574126	19527374	6320325	6321327	affinity capture-ms	14759368	yeast	biogrid
14409	17755	87299642	6678946	4503871	14165456	in vitro	11102469	human	hprd
18572	107094	54607128	40789092	6323885	6325245	affinity capture-ms	17200106	yeast	biogrid
110948	213895	20982837	39930555	6320060	6325039	mi:0046(experimental knowledge based)	16554755	yeast	mint
74838	22123	28269697	19705424	6320164	6320859	affinity capture-ms	12504901	yeast	biogrid
28030	233870	20070402	27370092	16131219	16131810	0096(pull down)|mi	15690043,pubmed	ecoli	intact
12677	21991	6671750	6678413	85724800	28572008	mi:0398(two hybrid pooling approach)	14605208	drome	mint
21412	11803	6755732	85861186	38202239	4885065	mi:0398(two hybrid pooling)	16169070	human	intact
14061	56316	6753798	9790009	4503635	21361163	in vitro	3944102,10556651	human	hprd
192191	231659	31981674	94375610	8922273	54607053	mi:0007(anti tag coip)	15175163	human	intact
26451	20103	31560517	6677807	6321335	6322583	affinity capture-ms	17200106	yeast	biogrid
22034	18216	38348246	9055296	4759254	4505477	invivo	10514511	human	biogrid
54614	14287	9055244	33469107	6322840	6324815	mi:0089(protein array)	16606443	yeast	intact
14677	19736	74271899	31543588	6980962	8394183	mi:0114(x-ray diffraction)	9108480	rat	intact
100088	16648	19527092	6680596	4502801	34485722	in vitro	10744690,16189514	human	hprd
192656	93747	20336736	29789289	4506537	12707570	mi:0006(anti bait coip)	17353931	human	intact
16150	15526	33469101	6754256	41352712	24234688	mi:0676(tap)	14743216	human	intact
12167	77593	6680802	22779926	6680802	22779926	affinity capture-luminescence	15761153	mouse	biogrid
27406	15481	29789050	31981690	14318531	6323004	mi:0676(tap)	16429126	yeast	intact
28071	70428	27545207	46195739	6324916	6324781	mi:0046(experimental knowledge based)	16554755	yeast	mint
15516	20249	40556608	31543675	6325016	6321383	mi:0397(two hybrid array)	15879519	yeast	intact
20238	12812	33636696	31044475	51479158	4758024	mi:0018(two hybrid)	16713569,12757932	human	intact
213895	230737	39930555	21704088	6325039	6324381	mi:0029(density sedimentatio)	10684247	yeast	intact
21349	12162	6755716	31982487	24639385	17137520	mi:0018(two hybrid)	14605208	drome	intact
51792	26445	8394027	31981327	8394027	31981327	mi:0091(chromatography)	16857963	mouse	intact
70312	12412	82933506	94390618	45549144	24640713	mi:0018(two hybrid)	14605208	drome	intact
77038	56150	12963847	31543218	6320969	6322430	mi:0018(two hybrid)	10688190,missing_pmid	yeast	intact
13382	674452	31982856	94395719	14318501	6323577	mi:0363(inferred by author)	16429126	yeast	intact
21885	20472	94373338	33859628	21541824	21314677	yeast-two hybrid	12441302	human	hprd
16414	19152	6680490	31981542	89191865	71361688	in vivo	12960243	human	hprd
11465	675704	94373495	94384193	14318479	6324879	mi:0363(inferred by author)	16429126	yeast	intact
12181	268449	7304931	46430508	6323693	6324445	affinity capture-ms	17200106	yeast	biogrid
28040	18117	20070406	6754870	21357761	19922774	mi:0018(two hybrid)	14605208	drome	intact
54401	103963	31543974	94378885	31543974	94378885	mi:0029(density sedimentatio)	16236029	mouse	intact
66525	633677	22094989	94364712	6325194	6321808	mi:0096(pull down)	14690591	yeast	intact
208198	22248	94388452	6755939	20127580	4827048	mi:0398(two hybrid pooling)	16169070	human	intact
20907	20955	15011853	33468929	4759182	5032137	in vitro; in vivo	12853575	human	hprd
224092	668219	30017373	94406971	6321339	6324637	affinity capture-ms	12374754,16429126,17200106	yeast	biogrid
13383	29857	82965043	7305253	4758162	48255970	in vitro	16637659	human	hprd
107831	105653	27923927	94398225	4502355	41281476	in vivo; in vitro; yeast-two hybrid	11245925	human	hprd
20869	12539	7106425	7949018	4507271	5901922	in vivo	12489981	human	hprd
14784	57257	6680083	69724858	4504111	21614496	mi:0096(pull down)	12577067,11094073	human	intact
16418	67239	27501448	31982662	6325273	6322934	mi:0676(tap)	11805826,16429126,17200106	yeast	intact
17869	50754	71834865	21218434	71774083	16117779	in vitro	16023596	human	hprd
14571	15510	31981769	31981679	16131300	16131968	0096(pull down)	16606699	ecoli	intact
54614	18458	9055244	31560656	6322840	6321013	mi:0676(tap)	16429126	yeast	intact
68505	26431	94406429	34447227	28573717	28573879	mi:0018(two hybrid)	14605208	drome	intact
57784	18572	10946638	54607128	6319854	6323885	mi:0676(tandem affinity purification)	16554755	yeast	mint
13383	16497	82965043	31543028	4758162	27436964	in vivo	9341123	human	hprd
20528	103963	6678015	31543605	6980958	6981486	mi:0007(anti tag coip)	16396496	rat	intact
227867	15270	94368206	7106331	14318495	6320431	mi:0676(tap)	15353583	yeast	intact
238799	19386	30520133	19882199	23510379	6382079	in vitro	9144189	human	hprd
117109	67676	94376669	13385804	38016922	13376253	invitro	15096576	human	biogrid
29869	55949	31982530	31980922	23199985	83376130	mi:0398(two hybrid pooling)	16169070	human	intact
14027	16681	46369471	46275808	4503613	47132620	in vivo	8999895	human	hprd
27225	66679	34328253	28201956	9966805	62739173	mi:0398(two hybrid pooling)	16169070	human	intact
66409	270106	30794470	33186863	6321843	6320121	affinity capture-ms	16429126	yeast	biogrid
18479	85305	6754978	16716381	6321780	6320242	biochemical activity	16319894	yeast	biogrid
81004	105727	31543001	31543733	6319579	6320771	mi:0007(anti tag coip)	11805837	yeast	intact
22213	233726	20806111	74229034	6323664	6322592	mi:0397(two hybrid array)	14690591	yeast	intact
68837	20807	82935502	10048414	6324261	6323686	reconstituted complex	12711672,10959837,10899128,10894549	yeast	biogrid
14227	94232	6679805	15805016	17149844	40538799	mi:0397(two hybrid array)|mi:0096(pull down)	16713569	human	intact
12124	17210	6671638	6678824	4502411	11386165	mi:0053(fps)	16697956	human	intact
21872	12737	6678355	7710002	28416400	10863887	in vitro	10601346	human	hprd
19704	15481	13507601	31981690	6323726	6323004	mi:0676(tap)	16429126	yeast	intact
675032	216705	94369291	94391458	6320486	6322585	mi:0046(experimental knowledge based)	16554755	yeast	mint
11911	20021	6753128	29336059	33469974	14702171	mi:0006(anti bait coimmunoprecipitation)	12860379,16189514	human	mint
19099	70686	34328191	18485490	4885433	38372911	in vivo; in vitro	12524447	human	hprd
269966	23999	39930413	6755224	6323691	6321517	mi:0399(2h fragment pooling)	11283351	yeast	intact
207352	69745	71725365	21312396	6005824	47271454	in vitro; yeast-two hybrid	16510448	human	hprd
223774	67891	21703942	30794450	6324357	6320215	mi:0676(tap)	16429126	yeast	intact
76367	103573	31560052	38604071	6321701	6321657	mi:0018(two hybrid)|mi:0007(anti tag coip)	14519092,11805837	yeast	intact
28084	56369	25092662	31981004	14150155	7705724	mi:0018(two hybrid)	16189514	human	mint
69237	13001	31560110	7106277	6325164	6324613	mi:0018(two hybrid)	10688190,missing_pmid	yeast	intact
67526	13681	13385722	21450625	6319694	6322912	mi:0007(anti tag coip)	11805837	yeast	intact
216848	22196	94390459	7549799	52630326	35494003	yeast-two hybrid	14609633	human	hprd
14661	13209	94396788	6681159	6319256	6320041	mi:0046(experimental knowledge based)	16554755	yeast	mint
14682	14428	84662745	31560584	40254462	4503905	in vivo	9685625	human	hprd
12577	16885	31981849	6754548	4557441	4505001	in vitro; in vivo; yeast-two hybrid	14530263	human	hprd
22590	13870	7106449	6679679	17136722	17137732	mi:0018(two hybrid)	14605208	drome	intact
83602	68153	30141908	31980885	42476101	4504195	in vitro	11509574,9618479	human	hprd
30853	213539	21703770	21703784	4885487	4757834	mi:0006(anti bait coip)	17353931	human	intact
638857	77053	94402538	29789243	24645249	28573278	mi:0398(two hybrid pooling approach)	14605208	drome	mint
319178	69719	28316760	51093867	6320430	6322331	mi:0676(tap)	16429126	yeast	intact
19264	20662	6755244	6678063	6755244	6678063	mi:0019(coip)	8570203	mouse	intact
22068	28240	7305597	31083376	5730102	4507689	in vivo; in vitro	12032305	human	hprd
72194	21402	94391917	31560543	6322549	6320535	mi:0007(anti tag coip)|mi:0018(two hybrid)	11805837,9499404,10688190,11259599,10213692,9346238,9312022,11283612,9819356,9491072,14747994,10582239,10430906	yeast	intact
544817	53414	83776555	46560591	6321003	6319724	mi:0363(inferred by author)	16429126	yeast	intact
26445	20425	31981327	67846103	6320849	6323087	affinity capture-ms	11029046	yeast	biogrid
12982	16785	6753534	31560560	20070195	59859885	in vitro	14614142	human	hprd
94230	319195	16751835	50355690	6320507	6322668	mi:0676(tap)	16429126	yeast	intact
19139	66419	10946854	13384980	16129170	16131813	0096(pull down)	15690043	ecoli	intact
19646	12953	47059484	94366653	6320779	6324962	mi:0676(tandem affinity purification)	16554755	yeast	mint
225872	27681	24233564	15809002	28572050	24648826	mi:0018(two hybrid)	14605208	drome	intact
56489	670348	31981053	94370578	7661946	5901926	mi:0676(tap)	14743216	human	intact
13640	13842	46560570	6679663	4503487	10140845	in vivo; in vitro	11416136	human	hprd
15574	56354	6680331	31980994	4758576	4507713	in vivo; in vitro	11573955,16189514	human	hprd
54401	79566	31543974	31981394	4507949	24308303	mi:0006(anti bait coip)	17353931	human	intact
22346	12858	6678567	6680986	4507891	4758038	mi:0006(anti bait coip)	17353931	human	intact
69792	66420	27754027	28497750	6321849	6319630	mi:0363(inferred by author)	16429126	yeast	intact
56095	66164	13384672	13928674	6319796	6325045	affinity capture-ms	17200106	yeast	biogrid
11845	104112	6680724	29293809	4502211	38569423	mi:0006(anti bait coip)	17353931	human	intact
11920	74182	6680740	28076921	6319383	6325147	mi:0007(anti tag coimmunoprecipitation)	11805837	yeast	mint
11740	110006	22094075	6754098	4502099	4504223	mi:0029(cosedimentation through density gradients)	17174955	human	mint
22256	19139	6755941	10946854	16130505	16129170	0096(pull down)	16606699	ecoli	intact
18538	69745	7242171	21312396	4505641	47271454	in vitro; yeast-two hybrid	16510448	human	hprd
14186	20848	6679789	47458807	47524173	21618338	in vivo; in vitro	11940572,11294897,10918587,12244095,11350938,12626508,8626374,12576423,14551213	human	hprd
20528	66508	6678015	13385060	6980958	40018580	mi:0007(anti tag coip)	16396496	rat	intact
13035	12767	6681083	6753460	4503149	4503175	in vitro	12531874	human	hprd
67949	19896	27754061	6755350	6324219	6325036	affinity capture-ms	16429126	yeast	biogrid
11966	11815	19705578	75677437	19913428	4502163	mi:0029(cosedimentation through density gradients)	17174955	human	mint
56292	110147	9845236	22164772	10835057	18375637	mi:0398(two hybrid pooling)	16189514	human	intact
59002	20867	70778726	14389431	16445434	5803181	mi:0006(anti bait coip)	17353931	human	intact
17314	110208	6678878	82896232	93117370	6321977	mi:0007(anti tag coip)	11805837	yeast	intact
14773	244310	31980925	27370396	4885349	38202224	in vitro	11700307	human	hprd
14734	22422	31980680	34328153	4758462	17505193	in vivo	16227623	human	hprd
20528	53311	6678015	56676318	6980958	13929156	mi:0007(anti tag coip)	16396496	rat	intact
14784	621100	6680083	82995668	4504111	4506623	mi:0096(pull down)	12577067	human	intact
66585	20624	21313414	6755594	4758560	41152056	mi:0006(anti bait coip)	9774689,17353931	human	intact
109700	17180	84370023	6857810	31657142	4505111	in vivo; in vitro	10196235	human	hprd
16785	12419	31560560	94398924	59859885	6912292	in vivo	14730304,16189514	human	hprd
21955	67187	6755841	13385526	39930527	19923997	mi:0398(two hybrid pooling)	16189514	human	intact
16201	76444	6754340	21539647	24234756	13994129	mi:0398(two hybrid pooling)	16189514	human	intact
15398	17129	94377548	6678774	24497554	47778929	yeast-two hybrid	16087734	human	hprd
68576	216963	94371134	51921285	38788353	41393573	mi:0398(two hybrid pooling)	16169070	human	intact
13669	55944	46575903	9055214	4503509	4503523	mi:0006(anti bait coip)	17353931	human	intact
15926	22224	58037546	6678493	6320137	6320999	mi:0676(tap)	16429126	yeast	intact
631033	27398	82916992	13384660	16131955	16131196	0096(pull down)	15690043,pubmed	ecoli	intact
672655	674452	94396285	94395719	6325282	6323577	mi:0676(tap)	16429126	yeast	intact
211651	230484	83776592	31981898	66528888	63053524	in vivo	15694335	human	hprd
229707	51792	23956344	8394027	6324202	6319303	mi:0018(two hybrid)	10688190	yeast	intact
77805	106344	82995729	21703948	14318550	6322528	mi:0096(pull down)	12665596	yeast	intact
218035	13627	31559894	51873060	6320285	6325337	mi:0676(tap)	16429126	yeast	intact
54401	12261	31543974	6680816	31543974	6680816	mi:0029(density sedimentatio)	16236029	mouse	intact
15507	21816	7305173	31982705	4504517	4507475	in vitro; in vivo	12100179	human	hprd
110208	23996	82896232	7110701	6321977	6320602	mi:0004(affinity chrom)	16284124	yeast	intact
75788	18260	87044890	6679162	87044890	6679162	affinity capture-luminescence	15761153	mouse	biogrid
21762	18567	19882201	6679241	6321816	6324551	mi:0676(tandem affinity purification)	16554755	yeast	mint
20637	320632	67846113	40018610	6322128	6321020	mi:0046(experimental knowledge based)	16554755,11290703,9207794	yeast	mint
20462	320938	6677975	54312056	4759098	6912734	yeast-two hybrid	10713112	human	hprd
66882	68137	13385296	19527170	113414197	5803048	mi:0006(anti bait coip)	17353931	human	intact
234779	13822	26986603	29789052	26986603	29789052	mi:0018(two hybrid)	15102471	mouse	intact
22350	72333	83921618	94383588	21614499	93102361	in vivo; in vitro	1159819,11598191	human	hprd
20190	192196	45597439	20373167	45597439	20373167	mi:0018(two hybrid)	15102471	mouse	intact
13732	12313	6753750	6753244	4503563	4502549	invivo	12032157	human	biogrid
14824	15530	6680107	94373894	4504151	62859979	mi:0018(two hybrid)	12900424	human	mint
11773	259300	6753074	55742711	14917109	21361462	in vitro	15182197	human	hprd
433759	19697	6680193	6677709	6680193	6677709	mi:0006(anti bait coip)	11931769	mouse	intact
12824	17180	13624305	6857810	13435125	4505111	in vivo	10196235	human	hprd
76846	67134	33504483	23956150	6319666	6323226	affinity capture-ms	17200106	yeast	biogrid
27062	74026	70906474	94390658	70906474	94390658	mi:0018(two hybrid)	15102471	mouse	intact
20643	20901	27883844	6755682	4507129	20149592	mi:0096(pull down)	15848170	human	mint
27407	69082	23956078	34368584	6320874	83578105	affinity capture-ms	16260602	yeast	biogrid
68212	67414	21311865	29789169	7706335	45269137	mi:0006(anti bait coip)	17353931	human	intact
51792	13627	8394027	51873060	6319303	6325337	mi:0676(tap)	16429126	yeast	intact
633223	15481	82795783	31981690	6322769	6323004	mi:0676(tap)	16429126	yeast	intact
234374	13629	67972435	33859482	6321963	6324707	mi:0676(tap)	16429126	yeast	intact
19341	235661	6679595	22122795	19923260	7705853	yeast-two hybrid	11243854	human	hprd
59014	67239	10946930	31982662	6324868	6322934	mi:0046(experimental knowledge based)	16554755,12048200,17200106	yeast	mint
19200	19941	33469105	6677777	20149528	4506621	mi:0006(anti bait coip)	17353931	human	intact
12638	19156	14141185	34328185	90421313	11386147	mi:0006(anti bait coip)	17110338	human	intact
18815	21789	31982113	6678311	4505881	5730091	in vitro	8555184	human	hprd
54342	26444	9506761	7106389	14318503	6324535	mi:0046(experimental knowledge based)	16554755	yeast	mint
11835	17128	7304901	94405523	21322252	4885457	in vivo; in vitro	12226080	human	hprd
52705	57315	30519935	10181122	6319791	6320926	affinity capture-ms	11805826,12150911,16429126,17200106	yeast	biogrid
237222	67298	28933461	53729355	4503179	62909992	mi:0018(two hybrid)	16169070	human	mint
65961	15114	12746430	6754158	9966799	30061496	mi:0398(two hybrid pooling)	16169070	human	intact
18416	66988	6679184	31981147	16132076	16132082	0096(pull down)	16606699	ecoli	intact
17314	319178	6678878	28316760	93117370	6320430	mi:0007(anti tag coip)	11805837	yeast	intact
77593	27050	22779926	6755372	18858145	17136324	mi:0018(two hybrid)	14605208	drome	intact
12977	16952	75677416	6754570	75677416	6754570	mi:0096(pull down)	16267818	mouse	intact
267019	14718	24762230	6754034	17554780	17569539	two-hybrid	14704431	caeel	biogrid
216987	269470	21450209	30425338	6320657	6323158	mi:0676(tap)|mi:0363(inferred by author)	12150911,16429126,16554755,17200106	yeast	intact
230753	218543	68533246	27369842	4827040	21040255	in vivo; in vitro; yeast-two hybrid	14559993	human	hprd
109136	15510	31541923	31981679	16130819	16131968	0096(pull down)	16606699	ecoli	intact
12258	50909	6753218	62990160	73858570	66347875	in vitro	6282262	human	hprd
77591	18572	82930055	54607128	6322427	6323885	mi:0676(tap)	16429126	yeast	intact
54720	26406	31542574	33468949	44680110	42794765	in vivo	16126726	human	hprd
20848	17977	47458807	6754800	21618338	22538457	in vitro; in vivo	11773079	human	hprd
269604	14679	28893519	33563256	15221138	15225278	mi:0096(pull down)|mi:0019(coip)	15155892	arath	intact
675032	108077	94369291	87252727	6320486	6323430	mi:0676(tap)	11805826,16429126,16554755	yeast	intact
68070	68097	94399394	18087731	17865634	24639734	mi:0018(two hybrid)	14605208	drome	intact
19242	59053	6679543	10946998	4506281	13124773	mi:0018(two hybrid)	16169070	human	mint
12144	73945	31982492	94385191	24646066	45554520	mi:0399(2h fragment pooling)	15710747	drome	intact
27280	23950	7305377	83816903	6912590	4885495	mi:0006(anti bait coip)	17353931	human	intact
21849	12412	6755787	94390622	6755787	94390622	mi:0096(pull down)	10330177,10747027	mouse	intact
140499	56505	85662419	9790083	6320947	6320396	mi:0007(anti tag coip)	11805837	yeast	intact
14676	18750	6754010	6755078	4504039	4506067	in vitro	12647293	human	hprd
13527	71881	46519164	21313668	17506443	17534469	mi:0398(two hybrid pooling)	14704431	caeel	intact
17128	93742	94405523	15809050	4885457	21361831	in vitro; yeast-two hybrid	12650946	human	hprd
20482	14114	84875517	6753822	4885599	34734066	mi:0018(two hybrid)	15231748	human	mint
14026	20358	94393520	67846119	7706687	11991660	in vivo; in vitro	10993894	human	hprd
68969	66656	21312159	56699438	5031711	25453474	mi:0006(anti bait coip)	17353931	human	intact
12330	16403	6671664	31982236	66933005	4557675	in vivo; in vitro	8163531	human	hprd
74035	20116	21311971	6677813	24654017	24651181	mi:0018(two hybrid)	14605208	drome	intact
13610	14677	6753716	74271899	38788193	33946324	in vitro	10488065	human	hprd
11459	12797	33563240	31560611	4501881	21361120	in vitro	12033495,2455687,2161834	human	hprd
217995	66942	46519149	31981163	6322352	6323947	affinity capture-western	16449635	yeast	biogrid
268930	67219	12746438	21313064	17536877	17506247	mi:0398(two hybrid pooling)	14704431	caeel	intact
12825	17926	33859526	31560808	4502951	4557779	yeast-two hybrid	16289162	human	hprd
170625	20663	18644890	94392909	16418371	39930604	mi:0096(pull down)	14679214	human	intact
70233	170788	17505208	18875406	5174409	41327708	mi:0006(anti bait coip)	17353931	human	intact
18754	13009	6755084	7304987	6755084	7304987	mi:0006(anti bait coip)	12169683	mouse	intact
69833	11964	58037181	31560731	6325445	6320016	mi:0676(tap)	16429126	yeast	intact
214897	20024	71773563	6755364	6321927	6323682	biochemical activity	16319894	yeast	biogrid
68877	64424	31982640	12328816	6320208	6324081	mi:0046(experimental knowledge based)	16554755	yeast	mint
13614	23925	6753720	71896655	21359862	4557691	in vitro	10438732	human	hprd
13982	14200	6679695	6753866	62821794	87159832	yeast-two hybrid	15666801	human	hprd
12313	13001	6753244	7106277	6319585	6324613	affinity capture-western	14554195	yeast	biogrid
110355	14293	33859769	7305065	4501971	4503779	in vitro	7836371	human	hprd
12313	11518	6753244	7304861	6753244	7304861	mi:0004(affinity chrom)	16512683	mouse	intact
11477	75141	40254649	94385199	40254649	94385199	affinity capture-luminescence	15761153	mouse	biogrid
21770	23917	33942059	34328209	6324588	6323585	mi:0676(tap)	16429126	yeast	intact
12876	233863	22203763	46402235	4503009	4753161	mi:0398(two hybrid pooling)	16169070	human	intact
26413	14584	84579909	7305087	6321477	6322745	mi:0007(anti tag coip)	11805837	yeast	intact
18844	11854	6679389	6671573	49355818	7656900	in vitro	11784792	human	hprd
67465	666113	34576561	94398719	6322258	6324895	mi:0676(tap)	16429126,16554755,17200106	yeast	intact
16151	11947	6754316	31980648	4504631	32189394	mi:0676(tap)	14743216	human	intact
414872	12591	85702061	31560722	17538167	71983120	mi:0398(two hybrid pooling)	14704431	caeel	intact
21349	20466	6755716	7106407	4507363	23397666	in vivo; in vitro	10688671	human	hprd
54624	67282	31980912	21313034	17559000	17534593	mi:0398(two hybrid pooling approach)	14704431	caeel	mint
544817	12540	83776555	6753364	6321003	6323259	biochemical activity	12145202	yeast	biogrid
13482	20315	6753674	7305465	18765694	10834988	in vitro	11390394	human	hprd
21975	94062	6678403	31981470	16129235	16131199	0096(pull down)	15690043	ecoli	intact
77591	67891	82930055	30794450	6322427	6320215	mi:0676(tap)	16429126	yeast	intact
75914	235442	82902121	27734154	6321204	14318517	affinity capture-western	10022848,1512289,16390997	yeast	biogrid
21807	84505	6678315	51092287	5174729	41281393	mi:0398(two hybrid pooling)	16169070	human	intact
55948	217069	9055338	46849791	5454052	68160937	in vivo	12075357,16189514	human	hprd
230082	57741	34850066	23956106	6321527	6324780	mi:0676(tap)	11805826,16429126,16554755	yeast	intact
51812	109275	31980615	46048344	29893564	31542680	mi:0006(anti bait coip)	16230350	human	intact
20020	12189	6677795	31560812	4505939	6552299	mi:0019(coimmunoprecipitation)	9159119,10725406,4506230,12154023	human	mint
22034	108989	38348246	27477057	4759254	4507659	mi:0006(anti bait coip)	17353931	human	intact
22628	16573	31543976	61657921	21464101	4758648	mi:0006(anti bait coip)	17353931,15324660	human	intact
20924	105653	22094123	94398225	20149524	41281476	mi:0398(two hybrid pooling)	16169070	human	intact
12261	70611	6680816	85701674	4502491	42558258	mi:0007(anti tag coimmunoprecipitation)	16797541	human	mint
14678	66827	41054806	20452462	4504041	4507711	in vitro	12748287	human	hprd
12021	15114	6680768	6754158	6680768	6754158	mi:0018(two hybrid)	15383276	mouse	intact
20020	67427	6677795	13385652	16131818	16131200	0096(pull down)	15690043	ecoli	intact
226182	19184	28893469	7110703	6319675	6321390	affinity capture-western	12200147	yeast	biogrid
16362	18519	6680467	52345413	4504721	40805843	in vivo; in vitro	10022868,11304541	human	hprd
21991	22631	6678413	6756041	4507645	4507953	mi:0059(gst pull down)	15161933	human	mint
11846	15510	7106255	31981679	6325146	6323288	mi:0676(tap)	16429126	yeast	intact
13006	71521	36031035	94376345	4885399	22094121	mi:0006(anti bait coip)	17113138	human	intact
84092	671392	31981044	94387454	28571791	24647052	mi:0018(two hybrid)	14605208	drome	intact
12367	12368	6753284	31981865	14790119	14916483	in vitro	8900201	human	hprd
19348	270192	6679597	30424655	5032013	51036601	yeast-two hybrid	10893188	human	hprd
218298	13544	82951152	6681241	17564816	17532101	two-hybrid	14704431	caeel	biogrid
66218	15114	29789148	6754158	6274550	30061496	mi:0398(two hybrid pooling)	16169070	human	intact
11308	17969	6671499	40254580	6671499	40254580	mi:0018(two hybrid)	15102471	mouse	intact
77591	20102	82930055	6677805	6322427	6322605	mi:0676(tap)|mi:0363(inferred by author)	16429126	yeast	intact
55989	216558	9256555	21314832	6324886	6322815	mi:0398(two hybrid pooling approach)	16554755	yeast	mint
16665	213484	6680602	84871976	24430190	40254969	mi:0398(two hybrid pooling)	16189514	human	intact
67456	20932	21312962	6755698	6323573	6321723	two-hybrid	16093310	yeast	biogrid
27267	14828	31980754	31981722	6324082	6322426	mi:0676(tap)	16429126	yeast	intact
11465	72322	94373495	24429570	14318479	6320542	mi:0363(inferred by author)	16429126	yeast	intact
13626	15182	11230770	87162464	24041020	4557641	mi:0096(pull down)	11124122,10581039	human	intact
23994	20679	31982753	6755610	7661886	71037389	in vivo; in vitro; yeast-two hybrid	14530442	human	hprd
16443	13627	6754392	51873060	47717123	4503471	mi:0398(two hybrid pooling)	16169070	human	intact
57377	21856	31981106	19705563	6321411	6322167	mi:0399(2h fragment pooling)	11283351	yeast	intact
216963	51869	51921285	47087463	41393573	56676335	yeast-two hybrid	15383276	human	hprd
18102	76773	37700232	58037459	38045913	8922281	mi:0398(two hybrid pooling)	16189514	human	intact
20528	14964	6678015	31088858	6980958	57012342	mi:0007(anti tag coip)	16396496	rat	intact
15519	28185	6754254	27552760	63029937	54607135	in vitro	12526792	human	hprd
320938	69719	54312056	51093867	6324734	6322331	mi:0676(tap)	16429126	yeast	intact
13001	21974	7106277	34328148	23503295	19913408	in vitro	11710515	human	hprd
17128	59126	31543224	11037794	31543224	11037794	affinity capture-luminescence	15761153	mouse	biogrid
22658	13619	6678635	6681271	6678635	6681271	mi:0018(two hybrid)	12183370	mouse	intact
319481	83945	28892721	31560085	6320333	14318504	mi:0007(anti tag coip)	11805837	yeast	intact
22196	230673	7549799	22122681	35494003	41281425	in vivo; in vitro	11447110	human	hprd
21374	18641	8850234	31560653	6320996	6323861	mi:0676(tap)	11805826,16429126	yeast	intact
59014	67025	10946930	13385408	6324868	6325359	two-hybrid	11893754,16100378	yeast	biogrid
109145	12544	13195660	6753366	6320697	6323132	affinity capture-ms	16531994	yeast	biogrid
53414	213895	46560591	39930555	6319724	6325039	mi:0676(tap)|mi:0363(inferred by author)	12150911,16429126,17200106	yeast	intact
223527	15270	30023855	7106331	41629677	6320431	affinity capture-ms	14718168	yeast	biogrid
74890	56075	94376705	9507201	24654677	24651612	mi:0018(two hybrid)	14605208	drome	intact
16002	16010	6754310	6981086	4504609	62243290	in vitro	9722589,16189514	human	hprd
18212	69716	6679150	82951878	6679150	82951878	mi:0397(two hybrid array)	11591653	mouse	intact
319955	68153	82953583	31980885	4557565	4504195	in vitro	8999876	human	hprd
53356	27207	31980808	21426889	6320637	6320228	mi:0676(tap)	16429126	yeast	intact
17096	78473	33859588	84794544	4505055	16753210	in vitro	9195899	human	hprd
50797	17535	29789080	9055282	6321301	6323880	mi:0398(two hybrid pooling approach)	16554755	yeast	mint
16183	18053	7110653	70794803	28178861	4505393	in vitro	1316918	human	hprd
66771	672854	34328469	94391781	6319581	6320781	mi:0676(tap)	16429126	yeast	intact
108737	18479	82931538	6754978	82931538	6754978	mi:0018(two hybrid)	14707132	mouse	intact
22034	19072	38348246	6755152	4759254	41349456	mi:0006(anti bait coip)	17353931	human	intact
13857	17096	34328177	33859588	4503591	4505055	in vitro	9573010	human	hprd
100683	231151	82899867	82897350	62471663	21355643	co-fractionation	12697829	drome	biogrid
14225	16438	6679803	6754390	17149836	10835023	yeast-two hybrid	9346894	human	hprd
105372	14584	30725776	7305087	6323740	6322745	mi:0676(tap)	16429126	yeast	intact
14677	21770	74271899	33942059	6320858	6324588	mi:0046(experimental knowledge based)	16554755	yeast	mint
11784	20910	39930317	6678179	22035550	73760415	in vivo; in vitro; yeast-two hybrid	9395480,15563604	human	hprd
328572	19358	56118232	34447211	50345997	4826964	in vitro; yeast-two hybrid	11196199	human	hprd
11820	234664	47271504	21450341	41406057	4502169	in vivo; in vitro	8626687,16189514	human	hprd
320938	108014	54312056	13385016	6324734	6320640	affinity capture-western	10952997,9412460,9545233	yeast	biogrid
22637	23853	31981916	27734752	31455611	31542501	in vivo; in vitro	12648457	human	hprd
59289	20293	31542483	6755420	13929467	4506841	in vivo	9364936,9405404,16189514	human	hprd
19356	23996	6755270	7110701	6321021	6320602	mi:0007(anti tag coip)	11805837	yeast	intact
20528	20955	6678015	33468929	6980958	16758296	mi:0007(anti tag coip)	16396496	rat	intact
11863	11624	83627709	6753016	4502231	17402863	in vivo; in vitro; yeast-two hybrid	9887096	human	hprd
19286	66923	7110709	94396754	4506331	30794372	in vivo	11591653	human	hprd
18541	259279	37675370	39930567	81295809	5453660	in vivo	12221128	human	hprd
14360	19229	6679879	94398200	6679879	94398200	mi:0018(two hybrid)	15102471	mouse	intact
433759	20847	6680193	9910572	13128860	4885615	in vitro	14645718	human	hprd
13383	14811	82965043	41680705	4758162	4504125	in vivo; in vitro; yeast-two hybrid	10336672,8601796,12933808	human	hprd
18071	75062	6754852	82894810	24639715	17137118	mi:0018(two hybrid)	14605208	drome	intact
23879	72169	83921589	29789215	4758410	17402909	mi:0398(two hybrid pooling)	16189514	human	intact
17708	17709	34538600	34538601	6226519	6226540	co-fractionation	15921494	yeast	biogrid
28114	67891	31542461	30794450	6319447	6320215	mi:0676(tap)	16429126	yeast	intact
110279	55948	82933625	9055338	82546845	5454052	in vitro	16045749	human	hprd
93739	19089	31542873	6679465	6005768	48255889	mi:0006(anti bait coip)	17353931	human	intact
26912	14712	31560488	31981734	16131488	90111678	0096(pull down)	16606699	ecoli	intact
12181	12466	7304931	6753324	6323693	6320393	mi:0007(anti tag coip)	11805837	yeast	intact
20817	17217	47059480	31982197	6323872	6325276	biochemical activity	16319894	yeast	biogrid
11836	18596	27545181	6679259	4502193	4505683	in vivo; in vitro	15763428	human	hprd
14200	16414	6753866	6680490	87159832	89191865	in vitro; yeast-two hybrid	10906324	human	hprd
72198	231659	21312352	94375338	6322411	6321243	mi:0676(tap)	11805826,16429126	yeast	intact
229228	22590	23956340	7106449	24642239	17136722	mi:0018(two hybrid)	15575970	drome	intact
70572	66131	29789199	21313608	6323968	6323692	two-hybrid	10688190	yeast	biogrid
19173	108989	6755204	27477057	6325360	6322948	mi:0046(experimental knowledge based)	16554755	yeast	mint
22218	633817	6678489	82943744	6320718	6321987	affinity capture-ms	15590687	yeast	biogrid
234069	67993	30520125	21312664	6322543	6321371	mi:0046(experimental knowledge based)	16554755	yeast	mint
57314	378702	10181120	6755472	39812492	66275524	mi:0398(two hybrid pooling)	16169070	human	intact
54401	56462	31543974	94403649	31543974	94403649	mi:0029(density sedimentatio)	16236029	mouse	intact
18538	71890	7242171	21313660	45552759	24644295	mi:0018(two hybrid)	15575970	drome	intact
230979	100678	30725810	19527116	23200041	46249388	mi:0006(anti bait coip)	17353931	human	intact
217737	18103	22122515	6679078	6320420	6322783	mi:0363(inferred by author)	16429126	yeast	intact
13797	101206	28372477	20149314	17864460	17647341	two-hybrid	14605208	drome	biogrid
675151	15510	94396774	31981679	16128701	16131968	0096(pull down)	16606699	ecoli	intact
16973	13380	6678716	31542557	4505019	7110719	in vivo	11516963	human	hprd
18294	236899	18921208	46877071	6323580	6321641	mi:0046(experimental knowledge based)	16554755	yeast	mint
245841	72269	21704118	58037289	17553210	17540514	mi:0398(two hybrid pooling)	14704431	caeel	intact
22695	75901	6756059	46048281	4507961	84662781	mi:0007(anti tag coip)	16364915	human	intact
17973	20130	34328187	6677819	5453754	5454028	in vivo; yeast-two hybrid	10671570	human	hprd
69878	677519	83027678	94385961	6325440	6324237	mi:0046(experimental knowledge based)	16554755	yeast	mint
51797	27050	7949029	6755372	6319432	6324151	mi:0676(tap)	16429126	yeast	intact
52432	56041	22726177	23956096	6321248	6320145	mi:0363(inferred by author)	16429126	yeast	intact
213452	11950	40556610	78214312	40806179	21361565	mi:0006(anti bait coip)	17353931	human	intact
14526	17287	33468853	31982199	4503945	5031909	in vitro	7340337,11278902	human	hprd
26443	11472	6755198	59709449	17562788	17565034	mi:0398(two hybrid pooling)	11559592,14704431	caeel	intact
13019	16880	6681075	7305235	4503121	4504993	in vivo	11834704	human	hprd
117148	52504	16905129	29336049	32129214	13236565	mi:0018(two hybrid)	16189514	human	mint
59029	59014	10946952	10946930	14318526	6324868	mi:0398(two hybrid pooling approach)	16554755	yeast	mint
105638	20085	26986537	12963511	21648335	6324451	affinity capture-western	12940988	yeast	biogrid
57330	23917	13937399	34328209	37362621	6323585	mi:0676(tap)	16429126	yeast	intact
16644	12333	12963497	6671668	4504893	12408656	mi:0114(x-ray crystallography)	8253784,3038169	human	mint
26943	22334	31543853	6755965	39812106	42476281	mi:0006(anti bait coip)	17353931	human	intact
208650	54126	94401220	31980859	54112420	4505573	mi:0019(coimmunoprecipitation)	12935897	human	mint
104662	27207	28893443	21426889	6320143	6320228	mi:0676(tap)	16429126	yeast	intact
11461	56040	6671509	9256519	4501885	4506669	mi:0071(molecular sieving)	15047060	human	intact
70601	20200	28076957	6755392	6005784	7657532	mi:0030(cross-linking studies)	12746458,16189514	human	mint
71755	15510	27229131	31981679	16130982	16131968	0096(pull down)	16606699	ecoli	intact
14470	74349	33859558	39930595	5453960	14149783	yeast-two hybrid	16189514	human	hprd
20700	19152	6678079	31981542	50363221	71361688	in vitro	12114510	human	hprd
12914	16150	70995311	33469101	4758056	41352712	mi:0004(affinity chrom)	11971985	human	intact
237336	83602	6755811	30141908	4759234	42476101	mi:0006(anti bait coip)	17353931,10570139	human	intact
19252	29857	7305423	7305253	4758204	48255970	in vitro; in vivo	11062068	human	hprd
67115	268449	13385472	46430508	6321786	6324445	affinity capture-ms	17200106	yeast	biogrid
11949	94112	11602916	15809028	50345988	51477700	mi:0398(two hybrid pooling)	16169070	human	intact
12566	16875	7949020	33859584	6319636	6322943	biochemical activity	14574415	yeast	biogrid
17129	19653	6678774	86262144	47778929	93277122	mi:0018(two hybrid)	15231748,16189514	human	mint
619653	66365	82919584	21313508	4507519	20149663	yeast-two hybrid	16169070	human	hprd
19165	226548	6755188	22203751	4506165	7705787	in vivo; in vitro	12297508,12471034,16189514	human	hprd
69878	67332	83027678	13385598	6325440	6323176	mi:0676(tap)	11805826,16429126,16554755,17200106	yeast	intact
17773	77134	6678954	82950644	5174593	5803036	mi:0676(tap)	17215244	human	intact
192156	235461	20149736	27370136	6324371	6325065	mi:0046(experimental knowledge based)	16554755	yeast	mint
68969	18242	21312159	8393866	5031711	4557809	mi:0006(anti bait coip)	17353931	human	intact
27886	56041	11875215	23956096	18858195	24640430	mi:0018(two hybrid)	14605208	drome	intact
12824	12833	13624305	6753484	13435125	87196339	in vitro	1544908	human	hprd
64934	107071	12584984	19527374	6321540	6321327	affinity capture-ms	11583614,16429126,17200106	yeast	biogrid
11735	18708	25121948	68299809	32967601	32455252	in vitro	16377635	human	hprd
70408	218832	27754160	94397873	6324330	6324690	mi:0676(tap)	11805826,16429126,14759368,16554755,17200106	yeast	intact
11949	13665	11602916	13385624	6319513	6322466	mi:0676(tap)|mi:0363(inferred by author)	16429126	yeast	intact
56443	11837	9790221	6671569	6319711	6323371	mi:0676(tap)	16429126	yeast	intact
26398	26404	22095023	31543236	4506889	21735552	in vitro	10187804	human	hprd
21376	68666	42476294	72534843	24649904	19922874	mi:0018(two hybrid)	14605208	drome	intact
21787	58520	9790261	10946822	56090139	6005719	mi:0398(two hybrid pooling)	16169070	human	intact
229776	69833	94371186	58037181	14318551	6325445	mi:0363(inferred by author)	16429126	yeast	intact
11465	13681	94373495	21450625	14318479	6322912	mi:0363(inferred by author)	16429126	yeast	intact
67308	68611	12963643	26787989	6324077	6323847	mi:0398(two hybrid pooling approach)	16554755,17200106	yeast	mint
56480	22030	31981041	83921633	31981041	83921633	mi:0007(anti tag coip)	10581243	mouse	intact
669743	110957	94405207	14861844	6324323	6324778	affinity capture-ms	17200106	yeast	biogrid
66679	71805	28201956	27369533	6320954	14318524	mi:0363(inferred by author)	16429126	yeast	intact
12504	12507	7304953	31982467	10835167	7656965	in vitro	7539755	human	hprd
22153	19697	31981939	6677709	21361322	46430499	mi:0007(anti tag coimmunoprecipitation)	14743216	human	mint
13498	23876	34328110	6753824	55750053	19743803	mi:0018(two hybrid)	16713569	human	intact
54004	108156	27777634	20270275	6324058	6321643	mi:0363(inferred by author)	16429126	yeast	intact
68533	51869	21312048	47087463	5031919	56676335	mi:0398(two hybrid pooling)	16169070	human	intact
110355	12389	33859769	6680854	4501971	15451856	in vitro	10085129,16189514	human	hprd
54153	52009	84993720	39573709	31745138	21700763	mi:0398(two hybrid pooling)	16169070	human	intact
231452	217011	27370042	21703860	6321684	10383804	affinity capture-ms	11805826,12374754,16429126,17200106	yeast	biogrid
71382	19305	61657895	28565271	6322651	6320450	co-fractionation	16007078,16911527	yeast	biogrid
59002	17215	70778726	33859484	16445434	6631095	mi:0006(anti bait coip)	17353931	human	intact
67115	20103	13385472	6677807	6321786	6322583	affinity capture-ms	17200106	yeast	biogrid
17126	66505	31560568	21362287	5174511	5729746	mi:0018(two hybrid)	15231748	human	mint
18103	70356	6679078	19526912	4505409	19923193	mi:0006(anti bait coip)	17353931	human	intact
22591	192159	6678611	20149742	6321010	6321959	mi:0398(two hybrid pooling approach)	16554755	yeast	mint
20133	22628	31982026	31543976	4506749	21464101	in vivo	15324660	human	hprd
213773	104184	30102935	30519997	6323251	27808714	mi:0399(2h fragment pooling)	11283351	yeast	intact
67443	211255	13385664	67625735	12383056	21359972	mi:0398(two hybrid pooling)	16169070	human	intact
70285	57753	21312560	23956108	6321880	6323030	affinity capture-ms	17200106	yeast	biogrid
544817	16785	83776555	31560560	6321003	6321653	mi:0363(inferred by author)	16429126	yeast	intact
97761	216848	37537538	94390459	51100959	52630326	mi:0398(two hybrid pooling)	16169070	human	intact
19249	26992	6755232	6755234	18375646	41350212	in vivo; yeast-two hybrid	10526152	human	hprd
12068	12847	6753182	31981828	6322187	6320056	affinity capture-western	11970962	yeast	biogrid
19200	665032	33469105	94375578	20149528	4506629	mi:0006(anti bait coip)	17353931	human	intact
26406	20201	33468949	7305453	42794765	21614544	mi:0676(tap)	14743216	human	intact
12442	22224	86198318	6678493	6325376	6320999	affinity capture-ms	11160944	yeast	biogrid
15516	14593	40556608	94394796	6325016	6325188	mi:0397(two hybrid array)	15766533	yeast	intact
103573	633677	38604071	94364712	6321657	6321808	affinity capture-ms	17200106	yeast	biogrid
11461	18643	6671509	6755040	4501885	4826898	mi:0114(x-ray crystallography)	8413665,10411937,16189514	human	mint
68581	23996	21312062	7110701	6323630	6320602	mi:0676(tap)	16429126	yeast	intact
14126	14784	7305049	6680083	4503677	4504111	in vivo; in vitro	8995445	human	hprd
15558	16452	27753985	6680508	10835175	4826776	in vivo	9169451	human	hprd
17999	66105	56699423	13384718	38257155	33149316	in vitro	9990509	human	hprd
18114	19951	6754868	25742730	6320292	6319378	affinity capture-ms	15100437	yeast	biogrid
75452	93842	20270208	18426807	20270253	21357327	mi:0398(two hybrid pooling)	16169070	human	intact
18109	67057	31543328	40254385	19923312	60218897	in vitro; yeast-two hybrid	11593398	human	hprd
69131	670533	30794424	94392007	7706549	13994368	mi:0006(anti bait coip)	17353931	human	intact
20130	20662	6677819	6678063	5454028	15529996	in vivo	11560935	human	hprd
51792	227746	8394027	31559945	6319303	6321952	mi:0676(tap)	11805826,16429126	yeast	intact
231452	675317	27370042	94393498	6321684	6321408	affinity capture-ms	16429126	yeast	biogrid
20238	20286	33636696	94399640	51479158	27881484	mi:0018(two hybrid)	16713569	human	intact
11464	15507	14192922	7305173	4885049	4504517	in vivo	12087068	human	hprd
22213	11765	20806111	56744242	6323664	6325286	mi:0397(two hybrid array)	14690591	yeast	intact
22330	14225	31543942	6679803	17136646	24655568	mi:0018(two hybrid)	14605208	drome	intact
414872	67981	85702061	13385974	17538167	17541082	mi:0398(two hybrid pooling)	14704431	caeel	intact
240514	67143	38348478	31982165	46094079	21314709	yeast-two hybrid	16189514	human	hprd
140858	213464	18252790	27369714	16554627	53759148	mi:0006(anti bait coip)	17041588	human	intact
108079	18519	54792086	94403896	6320685	6321691	biochemical activity	16287868	yeast	biogrid
11807	11815	7304897	75677437	4502149	4502163	in vitro	7918467,16189514	human	hprd
233805	72584	27734156	29501811	24653240	24586500	mi:0018(two hybrid)	14605208	drome	intact
83814	21881	14010861	6678359	6320972	6325331	mi:0089(protein array)	16606443	yeast	intact
12830	17395	75677420	7305277	4502955	74272287	in vivo	9878537	human	hprd
54401	20964	31543974	62177180	31543974	62177180	mi:0029(density sedimentatio)	16236029	mouse	intact
71711	672881	31980667	94391801	6320594	6323882	affinity capture-ms	11805837	yeast	biogrid
68549	73699	51092285	77539770	62990154	32455244	mi:0007(anti tag coip)	16541025	human	intact
13498	74126	34328110	40254388	55750053	27436927	mi:0018(two hybrid)	16713569	human	intact
22782	211673	6678017	94363123	6323899	6320374	mi:0676(tap)	16429126	yeast	intact
17314	105675	6678878	19527310	93117370	6320359	mi:0007(anti tag coip)	11805837	yeast	intact
71742	17690	94387221	6678940	6321258	6324449	biochemical activity	16319894	yeast	biogrid
13638	13841	82890277	34328170	4826708	4758282	in vivo	10366629	human	hprd
20528	19167	6678015	31981534	6980958	76573881	mi:0007(anti tag coip)	16396496	rat	intact
66942	19983	31981163	23956082	6323947	6325126	affinity capture-ms	17200106	yeast	biogrid
11891	235320	13128964	84794629	34485709	66932932	mi:0398(two hybrid pooling)	16169070	human	intact
54401	19266	31543974	62177150	31543974	62177150	mi:0029(density sedimentatio)	16236029	mouse	intact
110794	14460	46369479	6679947	28872800	4503925	in vivo	12202480	human	hprd
231086	13382	21704100	31982856	16130275	16128109	0096(pull down)	15690043	ecoli	intact
56041	635169	23956096	94372388	4505541	41054804	mi:0398(two hybrid pooling)	16189514	human	intact
69104	68184	42734465	13386092	8923415	27501446	mi:0007(anti tag coimmunoprecipitation)	16874301,16936636	human	mint
12607	226982	67188876	84043961	6320265	6319282	mi:0007(anti tag coimmunoprecipitation)	14759368	yeast	mint
214897	18749	71773563	6755076	6321927	6325053	mi:0007(anti tag coip)	11805837	yeast	intact
68969	12408	21312159	6671690	5031711	4502599	mi:0006(anti bait coip)	17353931	human	intact
22608	19290	6756033	94405264	34098946	5032007	in vivo; in vitro	10318844,11751932,7862639	human	hprd
328572	73086	56118232	23956386	50345997	32528297	in vitro	12569367	human	hprd
23832	16963	6753330	6678712	66932941	4506853	mi:0045(experimental interaction detection)	9632725,11446740	human	mint
73178	58249	58037309	10946808	58037309	10946808	mi:0018(two hybrid)	15102471	mouse	intact
72400	16348	18129616	31982787	31982867	34304381	mi:0006(anti bait coip)	17353931	human	intact
15526	66887	6754256	94385236	16128008	16128424	0096(pull down)	15690043	ecoli	intact
192176	18550	83002129	94380662	4503745	4505579	in vivo	9412467	human	hprd
69902	57753	37537520	23956108	6322843	6323030	affinity capture-ms	17200106	yeast	biogrid
15000	13481	6754124	6753672	4504399	4503365	in vivo	11591653	human	hprd
73078	66865	82801679	27502349	94538354	24308013	in vitro	10942759	human	hprd
14810	19229	6680095	94398200	6680095	94398200	mi:0004(affinity chrom)|mi:0019(coip)|mi:0006(anti bait coip)	10862698,16236029	mouse	intact
67832	57753	31980985	23956108	6324496	6323030	mi:0676(tap)|mi:0363(inferred by author)	16429126,17200106	yeast	intact
11461	15382	6671509	85060507	4501885	14043070	mi:0071(molecular sieving)	15047060	human	intact
214897	21402	71773563	31560543	6321927	6320535	biochemical activity	16319894	yeast	biogrid
11657	11717	33859506	66792802	4502027	70906428	mi:0006(anti bait coip)	15174051	human	intact
68040	633223	13195642	82795783	6323103	6322769	mi:0007(anti tag coip)	11805837	yeast	intact
28114	27050	31542461	6755372	6319447	6324151	mi:0676(tap)	16429126	yeast	intact
83490	216156	13878195	83649741	24646866	20128895	mi:0018(two hybrid)	12767830	drome	intact
17961	23966	6754794	7549781	16129422	16131464	0096(pull down)	16606699	ecoli	intact
108123	55943	94405448	9055356	4505331	4759188	in vivo	10683148,16189514	human	hprd
18805	18720	47059071	31982833	4505873	4505815	in vivo	11032811	human	hprd
28088	15510	21703842	31981679	16131295	16131968	0096(pull down)	16606699	ecoli	intact
19206	319757	6679519	39812462	4506247	5032099	in vivo	9811851	human	hprd
11657	14962	33859506	6996919	4502027	67782358	mi:0006(anti bait coip)	15174051	human	intact
73062	244058	39930481	29244230	14249672	24308189	mi:0398(two hybrid pooling)	16169070	human	intact
209446	22627	27819657	31981925	6319365	6320304	mi:0411(enzyme linked immunosorbent assay)	11748725	yeast	mint
67832	84505	31980985	51092287	55770900	41281393	mi:0018(two hybrid)	16169070	human	mint
68477	68070	94377691	94399394	20130193	17865634	mi:0018(two hybrid)	14605208	drome	intact
18423	19663	25168269	33342267	20070107	5803141	mi:0398(two hybrid pooling)	16189514	human	intact
57741	66164	23956106	13928674	6324780	6325045	mi:0046(experimental knowledge based)	16554755,17200106	yeast	mint
11459	16785	33563240	31560560	33563240	31560560	mi:0276(bn-page)	17205597	mouse	intact
66368	622534	21313510	82884369	4506589	16117796	mi:0006(anti bait coip)	17353931	human	intact
320806	18984	34328425	6679421	6322359	6321832	mi:0046(experimental knowledge based)	16554755	yeast	mint
19053	26442	8394024	7106387	6320013	6321692	mi:0676(tap)	11805826	yeast	intact
12609	110794	31560718	46369479	28872798	28872800	in vitro; yeast-two hybrid	15588942	human	hprd
51792	20538	8394027	31543743	21361399	4557046	in vivo	15963952	human	hprd
14270	22631	94363914	6756041	61888898	4507953	mi:0059(gst pull down)	15161933	human	mint
21770	74006	33942059	71061455	6324588	6323028	mi:0398(two hybrid pooling approach)	16554755	yeast	mint
12534	240641	31542366	94405984	4502709	46049114	in vitro; in vivo	11470801	human	hprd
12406	140709	6753304	19263338	32454741	19263347	yeast-two hybrid	12145293	human	hprd
76367	269951	31560052	27370516	6321701	6323203	mi:0007(anti tag coip)	11805837	yeast	intact
11308	19652	6671499	37497112	6671499	37497112	mi:0018(two hybrid)	15102471	mouse	intact
235344	71978	38569497	82955193	38569460	4506019	mi:0676(tap)	16306228	human	intact
23958	433759	7305323	6680193	7657395	13128860	mi:0006(anti bait coimmunoprecipitation)	17255935	human	mint
13714	20807	6679633	10048414	41872448	4507205	in vitro	11846562,11406578	human	hprd
20620	74316	22779889	82943564	6323643	6325324	biochemical activity	16319894	yeast	biogrid
26445	66413	31981327	46049022	6320849	6325365	affinity capture-ms	11029046,17200106	yeast	biogrid
235339	228026	31542559	27369966	31711992	4505689	in vitro	11978179,16189514	human	hprd
29864	56324	7305435	9789975	7657520	21265031	mi:0018(two hybrid)	15231748,16189514	human	mint
56334	233726	9790015	74229034	6321238	6322592	mi:0676(tap)|mi:0363(inferred by author)	16429126	yeast	intact
67959	57230	76677817	31560336	17978512	9994179	yeast-two hybrid	16189514	human	hprd
20344	266781	6755456	24211031	4506877	7661890	yeast-two hybrid	11237770	human	hprd
69116	56194	94373921	9055218	82659109	113414055	yeast-two hybrid	15231748	human	hprd
11898	436081	6996911	94385943	6324514	6325006	mi:0363(inferred by author)	16429126	yeast	intact
18392	319195	62460374	50355690	6323575	6322668	mi:0676(tap)	16429126	yeast	intact
230233	66072	27734086	31560262	38569394	8923450	yeast-two hybrid	16169070	human	hprd
17167	117158	6754640	16905071	5803080	16876445	in vivo	12847263	human	hprd
19345	74030	29789257	37497108	41393545	18466802	yeast-two hybrid	12972505	human	hprd
11820	14251	47271504	6679809	41406057	5031699	yeast-two hybrid; in vitro	16480949	human	hprd
66904	15526	13385310	6754256	16130251	16128008	0096(pull down)	15690043	ecoli	intact
22030	102423	83921633	26080426	22027612	39725948	mi:0398(two hybrid pooling)	16189514	human	intact
26451	69237	31560517	31560110	6321335	6325164	affinity capture-ms	17200106	yeast	biogrid
214897	327655	71773563	34328431	6321927	6323442	biochemical activity	16319894	yeast	biogrid
80987	228994	49258190	30424609	24640501	24649883	mi:0018(two hybrid)	14605208	drome	intact
11677	13518	31981909	19745146	4502049	4502443	mi:0006(anti bait coip)	17353931	human	intact
225363	56041	31559959	23956096	6319619	6320145	mi:0676(tap)	11805826,16429126	yeast	intact
15182	674452	87162464	94395719	6323999	6323577	mi:0676(tap)	16429126	yeast	intact
17128	72433	94405523	21105857	4885457	11641237	in vivo	15761153	human	hprd
26413	74107	84579909	31745191	20986531	21361706	in vitro	16198290	human	hprd
14281	18213	6753894	33413429	4885241	55956794	mi:0019(coimmunoprecipitation)	9973222	human	mint
13433	637733	31982804	83014391	4503351	4504425	in vitro	11748221	human	hprd
21402	235380	31560543	94387180	6320535	6322493	mi:0363(inferred by author)|mi:0007(anti tag coip)	16429126,11283612,16554755,11844802,16432255	yeast	intact
11472	242274	59709449	82891573	4501893	16904383	in vitro	16120608	human	hprd
16190	16452	56785428	6680508	4557669	4826776	in vivo	8609418	human	hprd
140499	22070	85662419	6678437	6320947	6322794	affinity capture-ms	11805837	yeast	biogrid
68581	13627	21312062	51873060	6323630	6325337	mi:0676(tap)	16429126	yeast	intact
12286	110119	83649731	94387198	45554974	21356061	two-hybrid	14605208	drome	biogrid
22628	70439	31543976	30794412	21464101	21327701	in vivo	15324660	human	hprd
68652	19039	20149752	6755144	14149669	5031863	mi:0676(tap)	14743216	human	intact
102124	78829	38142470	75750501	14149805	13569901	mi:0398(two hybrid pooling)	16189514	human	intact
18005	22791	6754818	6677659	6319327	6321724	mi:0676(tap)	11805826	yeast	intact
14082	245527	6753812	31982201	4505229	11140823	mi:0019(coip)	15280356	human	intact
76707	269713	94363868	85662410	109498506	11496271	mi:0096(pull down)|mi:0007(anti tag coip)	11290329	rat	intact
56489	69654	31981053	28076935	7661946	5453629	mi:0006(anti bait coip)	17353931	human	intact
22213	66152	20806111	37574048	6323664	6321622	mi:0397(two hybrid array)	14690591	yeast	intact
18607	20393	6755020	6755490	4505695	25168263	in vitro; in vivo	10357815,10191262,16189514	human	hprd
12504	18716	7304953	6679327	10835167	4505821	in vivo; in vitro	10820003,16189514	human	hprd
66163	50529	12963549	30794474	16131198	16131220	0096(pull down)	15690043	ecoli	intact
68147	215194	13384710	21703830	6321881	6324021	affinity capture-ms	16554755,17200106	yeast	biogrid
212307	100732	31543239	39930509	10346135	10800412	mi:0398(two hybrid pooling)	16189514	human	intact
70572	19983	29789199	23956082	24797086	14591909	in vitro	9687515	human	hprd
268930	12345	12746438	6753262	6322274	6322155	biochemical activity	16319894	yeast	biogrid
12189	17128	31560812	94405523	6552299	4885457	in vitro	15735739	human	hprd
11461	11837	6671509	6671569	4501885	4506667	mi:0071(molecular sieving)	15047060	human	intact
227867	68142	94368206	62234443	14318495	6321289	mi:0046(experimental knowledge based)	16554755	yeast	mint
15469	71238	9790109	82802242	6319508	6320719	mi:0397(two hybrid array)	14690591	yeast	intact
14815	16476	85861176	6754402	4504133	4758616	in vivo; in vitro	8733011,7823959	human	hprd
54401	268566	31543974	27370466	31543974	27370466	mi:0029(density sedimentatio)	16236029	mouse	intact
69305	268449	21312256	46430508	6324747	6324445	mi:0363(inferred by author)	16429126	yeast	intact
331026	19896	29244556	6755350	6320148	6325036	mi:0046(experimental knowledge based)	16554755	yeast	mint
14725	19099	82886154	34328191	6806919	4885433	in vitro; yeast-two hybrid	10827173	human	hprd
22323	22330	33469093	31543942	4507869	4507877	in vivo; yeast-two hybrid	10882740,16189514	human	hprd
14528	320415	6679967	28893139	13242245	19424300	mi:0114(x-ray diffraction)	11818540,15448133	rat	intact
110816	21771	30102930	31982959	6319903	6320531	mi:0676(tap)	11805826,12150911,16429126,17200106	yeast	intact
56212	140580	9625037	17933766	46249393	18765700	mi:0096(pull down)|mi:0007(anti tag coip)	12879077	human	intact
75452	233863	20270208	46402235	20270253	4753161	mi:0398(two hybrid pooling)	16169070	human	intact
14791	208638	7305109	21450145	31652262	8923520	yeast-two hybrid	16169070	human	hprd
16008	22041	31982260	20330802	55925576	4557871	in vitro	11297622	human	hprd
70408	20016	27754160	6677787	6324330	6325367	mi:0676(tap)|mi:0007(anti tag coip)	11805826,11805837,16429126,16554755,17200106	yeast	intact
209018	80743	82964796	46852153	41629668	6325212	mi:0676(tap)	11805826,16429126,15047864,17200106	yeast	intact
26927	53975	22779928	31980857	22779928	31980857	mi:0018(two hybrid)	16153597	mouse	intact
16476	21374	6754402	8850234	4758616	4507379	in vitro	7848298,16055710	human	hprd
669058	114893	94373811	94369355	5803056	36030883	mi:0018(two hybrid)	15231748	human	mint
74164	14113	13374569	31982373	6324305	6320190	affinity capture-ms	16554755	yeast	biogrid
114143	20932	15991795	6755698	6321815	6321723	two-hybrid	16093310	yeast	biogrid
100900	64659	23956362	13384894	16130452	16131186	0096(pull down)	15690043	ecoli	intact
16011	20750	70909322	6678113	10834982	91206462	in vivo	10698186,16189514	human	hprd
13555	17979	6681243	6679026	12669911	32307124	in vivo; in vitro	15169882	human	hprd
54188	13627	94375539	51873060	6325364	6325337	mi:0676(tandem affinity purification)	16554755	yeast	mint
21807	17912	6678315	86990450	5174729	44889481	mi:0006(anti bait coip)	17353931	human	intact
74335	246196	21312694	27369820	17136506	19922794	mi:0399(2h fragment pooling)	15710747	drome	intact
12167	14226	6680802	40254558	6680802	40254558	affinity capture-luminescence	15761153	mouse	biogrid
12369	17999	6680850	56699423	4502581	38257155	in vivo; in vitro	9593687	human	hprd
15228	17127	6679843	31543222	32307177	5174513	in vivo; in vitro	11387330	human	hprd
14756	54342	6680069	9506761	6322329	14318503	mi:0046(experimental knowledge based)	16554755	yeast	mint
14828	11946	31981722	6680748	16507237	50345984	mi:0029(cosedimentation through density gradients)	17174955	human	mint
70683	102462	83027912	19527196	14270688	6321942	affinity capture-ms	17200106	yeast	biogrid
17919	27998	46399202	20070392	6324902	37362654	mi:0676(tap)	11805826,16429126	yeast	intact
381979	56445	94381561	9789937	6322748	6324265	biochemical activity	16319894	yeast	biogrid
12765	14799	6753456	34328128	4504683	4504113	mi:0007(anti tag coimmunoprecipitation)	12888558	human	mint
212508	17858	40556274	7549779	93277113	4505291	invitro	1629950	human	biogrid
57916	24099	10946668	15826858	6912694	5730097	mi:0440(saturation binding)|mi:0054(facs)|mi:0007(anti tag coip)|mi:0107(spr)	10801128,10880535,10956646	human	intact
18519	267019	94403896	24762230	6321691	6322271	mi:0676(tap)	14660704	yeast	intact
18040	380684	6679048	46275814	4885513	32483416	in vitro	2557834	human	hprd
107094	19983	40789092	23956082	6325245	6325126	mi:0676(tap)	16429126,17200106	yeast	intact
107951	17865	18699998	6678974	4502747	4505293	in vitro; in vivo	10656684	human	hprd
56334	106529	9790015	19923070	6321238	6320189	two-hybrid	16093310	yeast	biogrid
22213	217337	20806111	47271535	6323664	6325013	mi:0397(two hybrid array)	14690591	yeast	intact
13589	68925	7106301	37537534	6320853	6320735	mi:0676(tap)	14660704	yeast	intact
68776	19714	30794436	33859616	6323626	6325090	mi:0046(experimental knowledge based)	16554755	yeast	mint
26413	20017	84579909	6677789	6321477	6325267	mi:0007(anti tag coip)	11805837	yeast	intact
54401	84092	31543974	31981044	4507949	41281376	mi:0006(anti bait coip)	17353931,15324660	human	intact
51797	19184	7949029	7110703	6319432	6321390	mi:0676(tap)	11805826,16429126	yeast	intact
20334	238217	67906177	82942312	6325439	6323104	mi:0676(tap)	16429126	yeast	intact
16870	17684	6754538	70887541	30795196	19923343	mi:0011(beta lactamase complementation)	10593900	human	mint
67186	26451	83745120	31560517	6320590	6321335	affinity capture-ms	17200106	yeast	biogrid
252870	110957	51491860	14861844	6323962	6324778	mi:0676(tap)|mi:0363(inferred by author)	16429126	yeast	intact
19053	74197	8394024	21312660	6320013	6322824	mi:0398(two hybrid pooling approach)	16554755	yeast	mint
70285	19983	21312560	23956082	6321880	6325126	mi:0676(tap)	16429126,17200106	yeast	intact
12539	267019	7949018	24762230	6320372	6322271	mi:0363(inferred by author)	16429126	yeast	intact
216080	29864	21703838	7305435	4507773	7657520	in vivo	14562029	human	hprd
75452	76614	20270208	70608131	20270253	5803115	mi:0398(two hybrid pooling)	16169070	human	intact
17690	19704	6678940	13507601	6324449	6323726	affinity capture-western	10882134,16611983	yeast	biogrid
59002	26891	70778726	6753490	16445434	38373690	mi:0006(anti bait coip)	17353931	human	intact
76507	13142	22095013	6753602	73486661	21536470	in vivo	8195119	human	hprd
15228	14106	6679843	6679845	32307177	4503657	in vivo; in vitro	10938097	human	hprd
22346	670469	6678567	94382743	4507891	6005988	mi:0006(anti bait coip)	17353931	human	intact
51792	16912	8394027	8567394	8394027	8567394	mi:0091(chromatography)	16857963	mouse	intact
16151	14828	6754316	31981722	4504631	16507237	mi:0676(tap)	14743216	human	intact
30058	20844	7305577	6755668	4758152	4507249	in vivo; in vitro; yeast-two hybrid	12745081,16189514	human	hprd
12633	67379	46559393	46592859	21361769	19923050	in vivo; in vitro	11965497,11741985	human	hprd
20528	54411	6678015	9055172	6980958	13929110	mi:0007(anti tag coip)	16396496	rat	intact
68142	14584	62234443	7305087	6321289	6322745	mi:0676(tap)	16429126	yeast	intact
238217	56529	82942312	9910550	6323104	6322213	mi:0046(experimental knowledge based)	16554755	yeast	mint
22628	67684	31543976	23956166	21464101	52426743	mi:0006(anti bait coip)	17353931,15324660	human	intact
66242	23917	13384844	34328209	6325244	6323585	mi:0676(tap)	16429126	yeast	intact
12313	18080	6753244	6679062	6753244	6679062	mi:0004(affinity chrom)	16512683	mouse	intact
12988	14083	31560712	6679741	4758078	24476013	in vivo; in vitro	7529872	human	hprd
74335	328110	21312694	29366826	17136506	21357975	mi:0399(2h fragment pooling)	15710747	drome	intact
12189	19645	31560812	6677679	6552299	4506435	mi:0096(pull down)	10518542,10220405	human	mint
17126	69288	31560568	82933328	31560568	82933328	affinity capture-luminescence	15761153	mouse	biogrid
16418	18242	27501448	8393866	4504771	4557809	mi:0006(anti bait coip)	17353931	human	intact
53860	13722	8393784	6679639	6319847	6321333	mi:0007(anti tag coip)	11805837	yeast	intact
65962	97064	12746432	84370280	71897229	13346498	mi:0019(coimmunoprecipitation)	11118213	human	mint
14534	217031	83999997	27369796	10835101	68509270	in vitro	8972232	human	hprd
72399	15461	70608139	6680271	10800417	4885425	mi:0096(pull down)|mi:0019(coip)	14724641	human	intact
104346	26371	9256557	31542399	4503917	4757988	mi:0006(anti bait coip)	17353931	human	intact
15560	216869	31542977	94391675	31542977	94391675	mi:0007(anti tag coip)	16319069	mouse	intact
66384	233726	13384948	74229034	4507213	5453998	in vitro	11682607	human	hprd
20021	245841	29336059	21704118	14702171	14589953	in vitro	9201987	human	hprd
69878	27366	83027678	84370286	6325440	6325339	mi:0676(tap)	11805826,16429126	yeast	intact
53859	53414	8393835	46560591	4505397	51173724	mi:0676(tap)	14743216	human	intact
20662	11308	6678063	6671499	6678063	6671499	mi:0004(affinity chrom)	11003655	mouse	intact
20238	19182	33636696	6679503	51479158	21361144	mi:0018(two hybrid)	16713569	human	intact
18596	19246	6679259	50872127	4505683	4506289	in vivo	7545675	human	hprd
19698	83796	31982053	13994211	35493878	21264351	mi:0676(tap)	14743216	human	intact
230737	69719	21704088	51093867	6324381	6322331	mi:0676(tap)	16429126	yeast	intact
22145	22324	6678467	31981440	17921989	7108367	in vivo; in vitro	8530437	human	hprd
241196	18815	27370288	31982113	8393956	4505881	in vitro	10512713	human	hprd
17873	13197	6678980	6681149	86991436	4503287	invivo	11498536	human	biogrid
55989	13204	9256555	6681155	6324886	6321318	mi:0676(tap)	16429126,16554755,12150911,16227579,17200106	yeast	intact
22034	27041	38348246	7305075	4759254	38327552	mi:0006(anti bait coip)	17353931	human	intact
52705	16785	30519935	31560560	6319791	6321653	affinity capture-ms	15094838	yeast	biogrid
11972	208076	31981304	71067110	6323480	6321342	mi:0399(2h fragment pooling)	11283351	yeast	intact
13548	22259	24418935	7305321	24642880	24585970	mi:0018(two hybrid)	15575970	drome	intact
14063	26754	31982850	7304971	34577052	38027923	in vivo; in vitro; yeast-two hybrid	16410250	human	hprd
67054	15526	13385434	6754256	16130401	16128008	0096(pull down)	15690043	ecoli	intact
270106	268449	33186863	46430508	6320121	6324445	affinity capture-ms	17200106	yeast	biogrid
12837	329941	6680974	41054950	32895368	32964830	in vitro	2029894,9705353,12782141	human	hprd
223435	69940	82956597	94376388	45439359	67944634	mi:0018(two hybrid)	17043677	human	intact
110208	19983	82896232	23956082	6321977	6325126	mi:0004(affinity chrom)	16284124	yeast	intact
227157	12765	21553099	6753456	10864071	8393600	mi:0096(pull down)	10558890	rat	intact
14828	66861	31981722	26190606	16507237	24308127	in vitro	12411443	human	hprd
66810	193116	82996202	27477103	6319539	6320293	affinity capture-western	11158289	yeast	biogrid
18754	68337	6755084	13195646	6755084	13195646	mi:0006(anti bait coip)	12169683	mouse	intact
20116	66942	6677813	31981163	6320949	6323947	affinity capture-ms	17200106	yeast	biogrid
18572	19697	54607128	6677709	70980549	46430499	mi:0096(pull down)	14624448	human	intact
19878	20872	6677761	31543784	41872583	57165436	mi:0006(anti bait coip)	17353931	human	intact
20833	17219	33695134	6678832	4507241	7427519	mi:0006(anti bait coimmunoprecipitation)	16902406	human	mint
269587	170762	38570129	31559998	42716291	24430149	mi:0006(anti bait coip)	17353931	human	intact
20528	12359	6678015	6753272	6980958	6978607	mi:0007(anti tag coip)	16396496	rat	intact
215051	20222	22122459	10800150	6321264	6320161	mi:0398(two hybrid pooling approach)	16554755	yeast	mint
57315	208643	10181122	56699432	6320926	6321601	mi:0007(anti tag coip)	11805837	yeast	intact
66999	19014	13385388	7305401	52851391	28559039	mi:0007(anti tag coip)	15175163	human	intact
14812	51792	41680710	8394027	41680710	8394027	mi:0004(affinity chrom)	10862698	mouse	intact
51797	624124	7949029	83004436	6319432	6324670	mi:0676(tap)	16429126	yeast	intact
70640	319618	94404853	84370029	31542498	40548403	mi:0018(two hybrid)	15231747,16364915	human	intact
12368	18762	31981865	84872200	14916483	52486327	in vitro	11016947	human	hprd
12501	70333	6680886	22003860	4502671	6912246	in vivo; in vitro	10373416	human	hprd
20238	12142	33636696	6680784	51479158	4557363	mi:0018(two hybrid)	16713569	human	intact
11845	18242	6680724	8393866	4502211	4557809	mi:0006(anti bait coip)	17353931	human	intact
11641	19087	78711834	22550094	22325356	4758958	invivo	12672969,9497389	human	biogrid
22153	20218	31981939	31982762	21361322	5730027	mi:0398(two hybrid pooling)	16169070	human	intact
22196	212163	7549799	87196345	35494003	21450814	mi:0398(two hybrid pooling)	16189514	human	intact
68272	11837	21536230	6671569	6325213	6323371	mi:0676(tap)	16429126	yeast	intact
16992	21937	7106343	31560799	6806893	4507575	mi:0114(x-ray crystallography)	10089404,8387891,16189514	human	mint
18716	20375	6679327	6755474	4505821	4507175	in vivo; in vitro	11133986	human	hprd
13589	19172	7106301	45592932	6320853	14318575	mi:0397(two hybrid array)	11595789	yeast	intact
11306	670723	83002766	94397810	6323959	6321631	mi:0676(tap)	16429126	yeast	intact
11656	331026	33859502	29244556	6320438	6320148	mi:0676(tap)	16429126	yeast	intact
17127	21813	31543222	27363474	5174513	67782326	in vitro	8774881	human	hprd
24127	12465	6756025	6671702	40254887	24307939	mi:0018(two hybrid)	15231747	human	intact
22218	20227	6678489	31982722	54792065	10863889	mi:0004(affinity chrom)	17000644	human	intact
26445	328370	31981327	87299621	6320849	6319451	mi:0046(experimental knowledge based)	16554755	yeast	mint
11998	18430	6753150	94378945	13259533	32307152	in vivo	7921229	human	hprd
17749	17685	86355514	6678938	6321937	6324482	mi:0398(two hybrid pooling approach)	16554755	yeast	mint
14265	23879	51036613	83921589	4503765	4758410	mi:0011(beta lactamase complementation)	7781595,10527928,7489725,8668200,10567518	human	mint
15239	234395	31982286	31088878	4758528	31543140	mi:0398(two hybrid pooling)	16189514	human	intact
269470	14791	30425338	7305109	6323158	6323215	affinity capture-ms	17200106	yeast	biogrid
22628	16574	31543976	45433560	21464101	88957804	mi:0006(anti bait coip)	17353931,15324660	human	intact
20229	17475	6677849	6981218	4506789	4505231	two-hybrid	16189514	human	biogrid
24018	74148	6755342	94390208	6321308	6323654	mi:0676(tap)	11805826,16429126	yeast	intact
14784	16923	6680083	6678706	4504111	4885455	in vivo; in vitro	8649391,8995445,16189514	human	hprd
193740	19107	50080209	31542563	5123454	5453980	mi:0018(two hybrid)	9920933	human	mint
20723	22222	6678101	6678491	4758906	28372497	mi:0398(two hybrid pooling)	16169070	human	intact
80915	234915	70778930	63583126	6005956	55749734	mi:0398(two hybrid pooling)	16169070	human	intact
17161	11972	84579839	31981304	4557735	19913432	mi:0029(cosedimentation through density gradients)	17174955	human	mint
12929	14026	31542421	94393520	4885153	7706687	in vitro	10945997	human	hprd
67526	13722	13385722	6679639	6319694	6321333	mi:0007(anti tag coip)	11805837	yeast	intact
108156	57808	20270275	15042947	6321643	6324808	mi:0363(inferred by author)	16429126	yeast	intact
20848	58523	47458807	10946828	21618338	8922735	in vivo; in vitro; yeast-two hybrid	10954736	human	hprd
20667	15481	54020662	31981690	6325322	6323004	mi:0676(tap)	16429126	yeast	intact
16151	14211	6754316	62990166	4504631	5453591	mi:0676(tap)	14743216	human	intact
217232	23894	82935216	31981225	6319387	6323033	mi:0676(tap)|mi:0363(inferred by author)	16429126	yeast	intact
70767	67465	31980657	34576561	6320681	6322258	affinity capture-ms	17200106	yeast	biogrid
21762	21937	19882201	31560799	25777602	4507575	in vitro; yeast-two hybrid	7601280,9126987,16189514	human	hprd
18034	67186	9506921	83745120	19923223	4506671	mi:0676(tap)	14743216	human	intact
54633	67279	31980927	56119162	5031957	7705592	mi:0398(two hybrid pooling)	16169070	human	intact
22196	20585	7549799	67763824	6320139	6323060	two-hybrid	12226657	yeast	biogrid
21349	76044	6755716	94410453	4507363	40255237	yeast-two hybrid	14729962	human	hprd
22210	67279	31560630	56119162	4507771	7705592	mi:0398(two hybrid pooling)	16169070	human	intact
75291	20482	29789327	84875517	13376146	4885599	mi:0018(two hybrid)	15231748	human	mint
218832	15481	94397873	31981690	6324690	6323004	mi:0676(tap)	16429126	yeast	intact
53607	71371	31980689	74136557	6322199	6325241	two-hybrid	9207794	yeast	biogrid
54128	18746	8393988	31981562	14318474	6319279	mi:0676(tap)	16429126	yeast	intact
64424	66420	12328816	28497750	6324081	6319630	mi:0676(tap)	16429126,14759368,16554755,17200106	yeast	intact
67134	225348	23956150	31542010	6323226	6323441	affinity capture-ms	17200106	yeast	biogrid
110279	14159	82933625	33859552	82546845	4503687	in vivo; in vitro	7529874,8955135	human	hprd
16974	22416	6678718	7106447	4505017	14916475	in vivo	14739301,12897152	human	hprd
19217	64292	6679529	11967941	31881630	4758910	in vivo	8163486	human	hprd
269966	270086	39930413	34850072	6323691	6320890	co-purification	10684247	yeast	biogrid
79566	50817	31981394	7657601	28573427	45556144	mi:0018(two hybrid)	14605208	drome	intact
13494	21349	6681225	6755716	4758796	4507363	yeast-two hybrid	9824680	human	hprd
216825	21343	51921307	6678215	6323879	6321326	mi:0046(experimental knowledge based)	16554755,14718168,14660634,15657442,15657441,17200106	yeast	mint
67474	68075	31543752	94372275	4759154	61966689	yeast-two hybrid	16189514	human	hprd
13642	20779	31542597	70794809	4758250	38202217	mi:0007(anti tag coimmunoprecipitation)	16511561,8878483	human	mint
22153	69697	31981939	73476383	21361322	113428454	mi:0398(two hybrid pooling)	16169070	human	intact
52163	13859	19527140	6679669	14318536	6319424	biochemical activity	16319894	yeast	biogrid
12368	19164	31981865	6679493	14916483	4506163	in vivo; in vitro	10069390	human	hprd
12189	13712	31560812	48675967	6552299	4885201	in vivo; in vitro	11313879	human	hprd
17202	226255	85861190	56699442	5174533	46410931	in vitro; yeast-two hybrid	14531729	human	hprd
270190	19303	40254274	21281693	4758284	4506345	in vivo	15107421	human	hprd
17127	19152	31543222	31981542	5174513	71361688	mi:0096(pull down)	15527767	human	intact
636056	19989	83002292	31981515	6322120	6325058	affinity capture-ms	17200106	yeast	biogrid
18211	83814	94370835	14010861	4585712	21361472	in vivo; in vitro	16701206	human	hprd
18392	217127	6754944	29244000	31795544	5901962	in vitro; in vivo	10438470,16189514	human	hprd
194231	14787	82895242	6680085	5453623	19882237	in vivo; in vitro	14749388,16189514	human	hprd
16418	27979	27501448	29789343	6325273	6324937	mi:0676(tap)	11805826,16429126	yeast	intact
56438	100019	9790191	82892493	6324438	6323135	mi:0007(anti tag coip)	11805837	yeast	intact
19185	11840	6679505	6680716	17508415	17551730	two-hybrid	14704431	caeel	biogrid
12520	235320	19526794	84794629	4757944	66932932	mi:0398(two hybrid pooling)	16169070	human	intact
14388	12169	31542871	6753196	46370073	4502435	mi:0045(experimental interaction detection)	16186805	human	mint
17127	18132	31543222	6754874	5174513	55770876	in vivo; in vitro	16007227	human	hprd
234594	20174	82918198	6755382	10383811	6325021	mi:0676(tap)	11805826,16429126	yeast	intact
670723	69077	94397810	30519947	7669492	28872725	mi:0018(two hybrid)	16169070	human	mint
51788	20174	7949045	6755382	6324562	6325021	mi:0007(anti tag coip)	14645854,15045029,16299513	yeast	intact
12313	59029	6753244	10946952	6319585	14318526	reconstituted complex	11474067	yeast	biogrid
72886	70767	94403915	31980657	6322755	6320681	mi:0046(experimental knowledge based)	16554755	yeast	mint
54725	54343	71040104	34328232	22095347	38261962	yeast-two hybrid	15231748	human	hprd
215008	12385	31542087	6753294	19923538	55770844	invivo	11080149	human	biogrid
14678	16866	41054806	77404413	4504041	4504989	in vitro	8663226	human	hprd
22213	66966	20806111	27229019	6323664	6324848	mi:0397(two hybrid array)	14690591	yeast	intact
13424	22631	13384736	6756041	33350932	4507953	mi:0059(gst pull down)	15161933	human	mint
27225	19899	34328253	83699424	6319618	6324452	mi:0363(inferred by author)	16429126	yeast	intact
269587	20740	38570129	94366120	42716291	4507191	in vivo	12049649	human	hprd
208718	74451	24233556	94392302	90111698	90111464	0096(pull down)	15690043	ecoli	intact
23996	22192	7110701	21704162	6320602	6323337	mi:0007(anti tag coip)	11805837	yeast	intact
20181	17978	6755384	6679024	4506755	5729858	in vitro	11981034,10748178	human	hprd
12974	56455	13385942	31981035	38327625	4505813	in vitro	14760703	human	hprd
107271	22034	31981647	38348246	4507947	4759254	mi:0006(anti bait coip)	17353931	human	intact
56530	218203	9903607	30841031	7657176	38788243	in vivo; in vitro; yeast-two hybrid	12826659	human	hprd
54126	73341	31980859	22779885	4505573	22027525	in vitro; yeast-two hybrid	12499396	human	hprd
16898	67115	18087805	13385472	6321315	6321786	affinity capture-ms	17200106	yeast	biogrid
225579	20775	94405562	6678127	41629676	6321614	co-fractionation	10515935	yeast	biogrid
101214	14714	37674216	51093849	37674216	51093849	mi:0416(fluorescence imaging)	16249178	mouse	intact
68738	14629	18034773	33468897	6323182	6322360	mi:0363(inferred by author)	16429126	yeast	intact
17128	75141	94405523	94385199	4885457	22027486	in vivo	15761153	human	hprd
30956	14828	31980703	31981722	6324378	6322426	mi:0676(tap)|mi:0363(inferred by author)	16429126	yeast	intact
17217	13627	31982197	51873060	6325276	6325337	mi:0676(tap)	16429126	yeast	intact
24057	54632	7305487	46877062	6321804	6319535	mi:0046(experimental knowledge based)	16554755	yeast	mint
244418	12653	27370398	6680934	37552666	4502807	mi:0398(two hybrid pooling)	16169070	human	intact
94275	231659	9789935	94375610	52632379	54607053	mi:0006(anti bait coip)	17353931	human	intact
20190	18103	45597439	6679078	45597439	6679078	mi:0018(two hybrid)	15102471	mouse	intact
16881	13681	6754544	21450625	6320038	6322912	mi:0676(tap)	16429126	yeast	intact
20021	20022	29336059	6755362	6322168	6324569	mi:0676(tap)	11805826,16429126,16554755,14749386,10393904,10784442,15987790,17200106	yeast	intact
24015	22121	7657518	31981945	6320296	6322058	affinity capture-ms	15660134	yeast	biogrid
319195	268449	50355690	46430508	6322668	6324445	affinity capture-ms	17200106	yeast	biogrid
12608	26558	6753404	33859658	28872796	21361157	in vivo; in vitro	14645007	human	hprd
20924	14211	22094123	62990166	6323632	14318554	affinity capture-ms	12556496	yeast	biogrid
53600	30055	12025536	7305581	6324344	6321620	affinity capture-western	10995434,10469659,12221072	yeast	biogrid
54401	11972	31543974	31981304	31543974	31981304	mi:0029(density sedimentatio)	16236029	mouse	intact
229906	70478	21704076	94397595	6325343	6322715	mi:0399(2h fragment pooling)	11283351	yeast	intact
20637	56046	67846113	9256564	6322128	6325041	two-hybrid	9207794	yeast	biogrid
18037	15482	31543321	7305163	71274109	27436929	mi:0676(tap)	14743216	human	intact
66580	55989	20912005	9256555	6320573	6324886	mi:0096(pull down)	14690591	yeast	intact
68705	21399	39930425	6755728	6321442	6321395	mi:0046(experimental knowledge based)	16554755,8812838,17200106	yeast	mint
15516	333789	40556608	67906816	6325016	6325057	mi:0397(two hybrid array)	15879519	yeast	intact
17222	68999	6678834	35900980	6324157	37362650	mi:0007(anti tag coip)|mi:0364(inferred by curator)	9469814,14681455,16554755,10318877,15060174,16481473	yeast	intact
56334	19184	9790015	7110703	6321238	6321390	mi:0363(inferred by author)	16429126	yeast	intact
15163	21872	6680187	6678355	24648611	28573155	mi:0045(experimental interac)	unassigned4	drome	intact
15258	22196	6754198	7549799	46852176	35494003	mi:0018(two hybrid)	15896780,14609633,10535925	human	mint
66653	13480	28076877	6753670	22035562	4503363	mi:0006(anti bait coip)	17353931	human	intact
22594	59047	56118250	10946988	5454172	31543419	mi:0006(anti bait coip)	17353931,11163244	human	intact
14812	56320	41680710	34328251	41680710	34328251	mi:0004(affinity chrom)	16236029	mouse	intact
19181	22083	33859604	6678441	6322704	6324427	affinity capture-ms	11029046	yeast	biogrid
328572	17927	56118232	6996932	50345997	23111009	in vivo; in vitro	9001254,10944526	human	hprd
72017	94232	21312524	15805016	49574502	40538799	yeast-two hybrid	16713569	human	hprd
212032	16010	84370288	6981086	4504395	62243290	in vitro; yeast-two hybrid	11068878,16189514	human	hprd
97112	107182	19526940	82998465	6321964	6325175	mi:0046(experimental knowledge based)	16554755	yeast	mint
15979	19247	6754306	6755228	4557880	33356177	in vitro	10022928	human	hprd
14629	13669	33468897	46575903	6322360	6319553	mi:0676(tap)	16429126	yeast	intact
12955	22138	6753530	77812697	4503057	50659088	in vitro	14676215	human	hprd
19385	57785	6755284	10946640	4506407	41462397	in vitro	10811801	human	hprd
14173	15530	7106315	94373894	41352695	62859979	in vivo	11847221	human	hprd
640390	20846	94375555	31543778	31317292	6274552	affinity capture-luminescence	15761153	human	biogrid
22034	18475	38348246	40254624	4759254	4505585	mi:0006(anti bait coip)	17353931	human	intact
20638	20624	6678053	6755594	38150007	41152056	mi:0006(anti bait coip)	17353931	human	intact
100683	101206	82899867	20149314	62471663	17647341	co-fractionation	12697829	drome	biogrid
19173	66105	6755204	13384718	6325360	6319556	co-purification	8628401	yeast	biogrid
27998	230082	20070392	34850066	37362654	6321527	mi:0676(tap)	11805826,16429126	yeast	intact
21885	80981	94373338	13624323	21541824	41327767	mi:0018(two hybrid)	16169070	human	mint
17240	338363	94403871	30520297	5031905	40254999	mi:0398(two hybrid pooling)	16189514	human	intact
76367	98956	31560052	23346561	6321701	6324197	two-hybrid	14519092	yeast	biogrid
67224	23989	27754101	6755136	52840095	41281496	mi:0007(anti tag coip)	15175163,14576168	human	intact
15572	19663	84662764	33342267	17532863	17508419	two-hybrid	14704431	caeel	biogrid
229906	237336	21704076	6755811	4504193	4759234	in vitro	10220372	human	hprd
59020	12638	10946938	14141185	21361142	90421313	mi:0096(pull down)	12471024,11051556,12615054	human	intact
19882	20416	6677765	15778828	4505265	52693921	in vivo	8918464	human	hprd
108079	67035	54792086	21312512	6320685	6324321	biochemical activity	16319894	yeast	biogrid
19384	19324	6678365	6679587	17553976	17558550	mi:0398(two hybrid pooling)	14704431	caeel	intact
21938	69716	70778792	82951878	4507577	11321607	mi:0676(tap)	14743216	human	intact
16518	192176	6680530	83002129	4504835	4503745	mi:0096(pull down)	12923176	human	intact
22213	70233	20806111	17505208	6323664	6321950	mi:0397(two hybrid array)	14690591	yeast	intact
20044	71323	31981100	23503231	17977696	21356743	two-hybrid	14605208	drome	biogrid
16590	19247	10863917	6755228	4557695	33356177	in vivo; in vitro	7523381,9528781	human	hprd
24015	11966	7657518	19705578	6320296	6319603	mi:0676(tap)	16429126	yeast	intact
21937	11465	31560799	94373495	4507575	4501887	mi:0676(tap)	14743216	human	intact
268656	72171	29244577	31712010	6323954	6322087	mi:0398(two hybrid pooling approach)	11283351	yeast	mint
66176	110809	13384782	34328400	24651688	21358097	mi:0018(two hybrid)	14605208	drome	intact
14679	24012	33563256	6755318	5729850	21361149	in vitro	10092682	human	hprd
69276	140740	39930429	31981948	4507525	6005872	in vitro	10799540	human	hprd
11637	14151	34328230	94405590	6320432	6324750	mi:0399(2h fragment pooling)	11283351	yeast	intact
621100	19989	82995668	31981515	6320679	6325058	affinity capture-ms	17200106	yeast	biogrid
76453	78658	31541882	30387638	6005882	45356151	yeast-two hybrid	16169070	human	hprd
21834	19184	6678343	7110703	40806162	24497435	mi:0096(pull down)	7870181	human	mint
57741	13498	23956106	34328110	7661606	55750053	mi:0018(two hybrid)	16713569	human	mint
211673	110750	94363123	12963737	6320374	6321198	mi:0676(tap)	11805826,16429126	yeast	intact
110208	18458	82896232	31560656	6321977	6321013	mi:0004(affinity chrom)	16284124	yeast	intact
268930	70428	12746438	46195739	6322274	6324781	mi:0007(anti tag coip)	11805837	yeast	intact
74044	16571	71480148	6680568	40807471	7305205	in vivo	12927788	human	hprd
19139	15526	10946854	6754256	16129170	16128008	0096(pull down)	15690043	ecoli	intact
14048	270627	84579837	94409120	71982204	17509345	mi:0398(two hybrid pooling)	14704431	caeel	intact
22034	670348	38348246	94370578	4759254	5901926	mi:0006(anti bait coip)	17353931	human	intact
18044	22770	6754848	34328156	11496974	63079683	in vitro; yeast-two hybrid	10441475,10571058	human	hprd
12168	109689	6680804	30089716	15451916	10880136	mi:0018(two hybrid)	missing_pmid	human	mint
70625	56390	28466971	31543773	28466971	31543773	mi:0397(two hybrid array)	11591653	mouse	intact
66661	69719	82896923	51093867	37362700	6322331	mi:0676(tap)	16429126	yeast	intact
13001	102060	7106277	40254411	23503295	31543415	in vitro; yeast-two hybrid	11710515	human	hprd
13992	381410	6753778	82885192	5730073	13376064	mi:0398(two hybrid pooling)	16189514	human	intact
79264	109905	13994219	21704066	37221187	58331202	yeast-two hybrid	9285558	human	hprd
56055	319322	9624994	30794206	17563834	17565032	mi:0398(two hybrid pooling)|mi:0007(anti tag coip)	14704431	caeel	intact
30926	192185	31981269	20149760	5730104	55743112	mi:0398(two hybrid pooling)	16189514	human	intact
59002	381644	70778726	39841057	16445434	50083279	mi:0006(anti bait coip)	17353931	human	intact
72194	24057	94391917	7305487	6322549	6321804	mi:0063(interaction prediction)	11743162	yeast	mint
68092	107686	13386056	58037145	6325079	6323305	mi:0676(tap)	11805826,16429126,17200106	yeast	intact
17152	67480	6678786	21312952	6322355	6324084	biochemical activity	16319894	yeast	biogrid
11845	66143	6680724	13384756	4502211	4758862	mi:0006(anti bait coip)	17353931	human	intact
12566	22153	7949020	31981939	6319636	14318481	mi:0676(tap)	16429126	yeast	intact
11835	17977	7304901	6754800	21322252	22538457	mi:0018(two hybrid)	17353003,10567563	human	intact
94232	19242	15805016	6679543	40538799	4506281	mi:0398(two hybrid pooling)|mi:0018(two hybrid)	16169070,16713569	human	intact
17906	17926	61657925	31560808	4557775	4557779	in vivo; in vitro; yeast-two hybrid	11773029,16189514	human	hprd
16154	16451	6680389	22164788	4504633	4504803	in vivo; in vitro	12133952,12374810,10433356	human	hprd
11911	12611	6753128	61966683	33469974	4502769	in vitro	1371974,16189514	human	hprd
19043	13627	33859600	51873060	6320934	6325337	mi:0676(tap)	16429126	yeast	intact
16822	22324	31543115	31981440	5031855	7108367	in vivo; in vitro	9341187,11331248,9047237,16189514	human	hprd
53611	216705	13928668	94391458	6323853	6322585	reconstituted complex	14630930	yeast	biogrid
19047	66849	31980772	18859587	4506007	5453946	in vitro	10807923,16189514	human	hprd
234374	69719	67972435	51093867	6321963	6322331	mi:0676(tap)	16429126	yeast	intact
110611	11820	19527028	47271504	45552723	24638892	reconstituted complex	11912189	drome	biogrid
59025	230249	31560313	37718970	14318532	6321757	mi:0676(tap)|mi:0004(affinity chrom)	11805826,16284124,16429126,12408819,17200106	yeast	intact
20238	12631	33636696	6680924	51479158	5031635	mi:0018(two hybrid)|mi:0096(pull down)	16713569	human	intact
11764	11769	88853578	6671559	88853578	6671559	mi:0114(x-ray diffraction)	15377783	mouse	intact
19645	233900	6677679	26986595	4506435	7662230	in vivo; in vitro	10944455	human	hprd
54401	19299	31543974	60218877	31543974	60218877	mi:0029(density sedimentatio)	16236029	mouse	intact
110379	15481	29150272	31981690	6323237	6323004	mi:0676(tap)	16429126	yeast	intact
20393	65962	6755490	12746432	25168263	71897229	in vivo; in vitro	11751930,12387817	human	hprd
18607	103963	6755020	94378885	6755020	94378885	mi:0018(two hybrid)	15102471	mouse	intact
18750	20112	6755078	6755374	4506067	19923570	mi:0006(anti bait coimmunoprecipitation)	16810323	human	mint
241656	20202	27370300	6677837	29826329	4506773	mi:0006(anti bait coip)	17353931	human	intact
56406	21834	9790177	6678343	32307128	40806162	mi:0018(two hybrid)	10866662	human	intact
18750	22350	6755078	83921618	4506067	21614499	in vivo	11387207,10970850	human	hprd
70408	544971	27754160	94396333	33598952	21281669	in vitro	9171375	human	hprd
17918	68097	6754784	18087731	10835119	18087855	yeast-two hybrid; in vitro	10844022	human	hprd
27397	28114	13384658	31542461	6322398	6319447	mi:0046(experimental knowledge based)	16554755	yeast	mint
17248	55948	31543245	9055338	88702791	5454052	mi:0007(anti tag coimmunoprecipitation)	16511572	human	mint
223870	236899	21450063	46877071	6325237	6321641	mi:0046(experimental knowledge based)	16554755	yeast	mint
72949	98985	56550069	19527056	17978469	5803029	invivo	12832472,9544	human	biogrid
66867	20135	15022805	7106399	6319565	6322434	mi:0676(tap)	11805826,16429126	yeast	intact
12288	68094	6753228	37718972	6321656	14318562	mi:0676(tap)	16429126	yeast	intact
21872	170643	6678355	70608146	28416400	34419631	in vivo; in vitro	12578837,12865409	human	hprd
268930	15201	12746438	12232371	6322274	42742173	biochemical activity	16319894	yeast	biogrid
66809	72350	21592285	27369541	27894337	13375883	mi:0398(two hybrid pooling)	16189514	human	intact
66971	83945	13385358	31560085	16128644	16128009	0096(pull down)	15690043	ecoli	intact
18969	19718	31982107	11177922	6319436	6324478	mi:0676(tap)	11805826,16429126	yeast	intact
69544	338359	21312318	31088872	6319651	6325228	mi:0007(anti tag coip)	11805837	yeast	intact
14115	15530	6679757	94373894	51873053	62859979	in vitro	9431988	human	hprd
12677	547380	6671750	94374045	85724800	17864246	mi:0398(two hybrid pooling approach)	14605208	drome	mint
26371	270166	31542399	6753454	4757988	7242140	mi:0006(anti bait coip)	17353931	human	intact
20937	12412	6755702	94390618	4507321	5803076	in vivo; in vitro	10202156,11242053	human	hprd
16202	17319	6754342	6754696	62420875	4505185	mi:0006(anti bait coip)	17353931	human	intact
22123	19184	19705424	7110703	6320859	6321390	mi:0398(two hybrid pooling approach)	16554755,17200106	yeast	mint
22628	237459	31543976	22122813	21464101	37595545	mi:0006(anti bait coip)	17353931,15324660	human	intact
19090	19697	23956060	6677709	13654237	46430499	mi:0007(anti tag coimmunoprecipitation)	14743216	human	mint
53607	101943	31980689	19527174	6322199	6323592	affinity capture-ms	17200106	yeast	biogrid
13000	272382	6753540	61969658	4503097	61888836	in vivo; in vitro	10618498	human	hprd
14791	11745	7305109	7304887	31652262	4826643	mi:0398(two hybrid pooling)	16169070	human	intact
21834	19017	6678343	6679433	40806162	7019499	in vitro	11751919	human	hprd
20190	17827	45597439	7305291	45597439	7305291	mi:0018(two hybrid)	15102471	mouse	intact
14810	11472	6680095	59709449	6680095	59709449	mi:0004(affinity chrom)|mi:0019(coip)|mi:0006(anti bait coip)	10862698,16236029	mouse	intact
13176	72993	6681139	94397898	4885175	6912242	in vivo; yeast-two hybrid	12011067	human	hprd
54614	226414	9055244	28974984	6322840	6323011	mi:0089(protein array)	16606443	yeast	intact
19732	66365	46195800	21313508	4758532	20149663	yeast-two hybrid	16169070	human	hprd
241525	68477	52693937	94377691	6319422	6320461	mi:0007(anti tag coip)	11805837	yeast	intact
69077	66365	30519947	21313508	28872725	20149663	yeast-two hybrid	16169070	human	hprd
12461	102115	6671700	19527182	6322049	6322531	affinity capture-ms	11805837	yeast	biogrid
121021	17475	20467423	6981218	47419930	4505231	in vivo; in vitro; yeast-two hybrid	10967549	human	hprd
15369	84505	6754214	51092287	8051608	41281393	mi:0398(two hybrid pooling)	16169070	human	intact
217069	235497	46849791	87299619	6324518	6324697	mi:0046(experimental knowledge based)	16554755	yeast	mint
328572	103806	56118232	30425022	50345997	113417358	in vitro	12050117,12391150	human	hprd
67832	231571	31980985	21450301	6324496	6320987	mi:0363(inferred by author)	16429126	yeast	intact
50790	11966	75992927	19705578	6323903	6319603	mi:0676(tap)	16429126	yeast	intact
67847	19242	18079232	6679543	76563940	4506281	mi:0398(two hybrid pooling)	16169070	human	intact
268566	18642	27370466	31981185	16128795	16131754	0096(pull down)	15690043	ecoli	intact
66541	93757	21312276	31981468	6323800	6323678	reconstituted complex	8132591	yeast	biogrid
114863	20226	16930823	33468931	6319435	6320226	mi:0007(anti tag coip)	11805837	yeast	intact
21374	74322	8850234	18390325	4507379	7656975	mi:0018(two hybrid)	16713569	human	intact
218832	675317	94397873	94393498	6324690	6321408	mi:0676(tap)	16429126	yeast	intact
68153	21374	31980885	8850234	4504195	4507379	in vitro	9677423,11113176	human	hprd
232345	17161	28274695	84579839	66932947	4557735	mi:0029(cosedimentation through density gradients)	17174955	human	mint
12961	15507	6681035	7305173	4503063	4504517	mi:0096(pull down)	11700327	human	mint
15526	20397	6754256	31543694	16128008	16131389	0096(pull down)	15690043,pubmed	ecoli	intact
13164	56455	31542549	31981035	25121978	4505813	mi:0007(anti tag coimmunoprecipitation)	16946704	human	mint
12043	66813	28916685	38194232	72198346	21040330	in vivo	11054413	human	hprd
56489	59029	31981053	10946952	7661946	5031981	mi:0006(anti bait coip)	17353931	human	intact
66508	66365	13385060	21313508	8923579	20149663	yeast-two hybrid	16169070	human	hprd
13204	624124	6681155	83004436	6321318	6324670	mi:0676(tap)	16429126,17200106	yeast	intact
13075	78920	6681099	21313536	13904860	19923748	mi:0029(cosedimentation through density gradients)	17174955	human	mint
72584	213464	29501811	27369714	28372493	53759148	mi:0006(anti bait coip)	17041588	human	intact
633920	20054	82918971	6677799	6320269	6324533	affinity capture-ms	17200106	yeast	biogrid
225363	30960	31559959	7305623	6319619	6320966	mi:0363(inferred by author)	16429126	yeast	intact
21938	20512	70778792	24233554	4507577	31543628	mi:0676(tap)	14743216	human	intact
208718	50529	24233556	30794474	90111698	16131220	0096(pull down)	15690043	ecoli	intact
15519	56489	6754254	31981053	63029937	7661946	mi:0007(anti tag coimmunoprecipitation)	14743216	human	mint
16594	16573	6680578	61657921	113431408	4758648	invivo	10491391	human	biogrid
12829	21810	34328045	6678321	62952499	4507467	in vitro	11867580	human	hprd
19941	666669	6677777	94386296	6321471	6322984	affinity capture-ms	17200106	yeast	biogrid
217869	55944	29893569	9055214	37537716	4503523	in vitro	11331597	human	hprd
20016	217737	6677787	22122515	6325367	6320420	mi:0007(anti tag coip)	11805837	yeast	intact
17916	13627	33859763	51873060	6323756	6325337	mi:0676(tap)	16429126	yeast	intact
18033	17095	6679044	6678758	34577122	34147558	mi:0018(two hybrid)	10023675	human	mint
59029	14227	10946952	6679805	14318526	6320727	mi:0046(experimental knowledge based)	16554755	yeast	mint
28040	70357	20070406	27754025	21357761	24650168	mi:0018(two hybrid)	14605208	drome	intact
66491	69920	82915574	82904456	6324784	6321368	mi:0046(experimental knowledge based)	16554755,12697831,17200106	yeast	mint
14812	67300	41680710	51491845	41680710	51491845	mi:0004(affinity chrom)	16236029,10862698	mouse	intact
18778	18786	6755090	28077103	4505847	72534670	in vitro	2052621,16189514	human	hprd
12953	18628	94366653	6755030	29789122	8567388	in vitro	14701732	human	hprd
12361	54725	6753276	71040104	4502567	22095347	in vitro	12202822	human	hprd
18754	14828	6755084	31981722	6755084	31981722	mi:0006(anti bait coip)	12169683	mouse	intact
18099	234699	40254628	31712002	71992142	25143772	mi:0398(two hybrid pooling)	14704431	caeel	intact
14375	21750	6753928	6678289	4503841	5032169	in vivo; in vitro; yeast-two hybrid	11112778,10984620	human	hprd
16001	16337	33859572	6754360	4557665	4557884	in vitro	7895674	human	hprd
675033	67498	94363148	28460685	27436974	7657289	in vivo; in vitro	8670833	human	hprd
12051	12387	15809014	6671684	4885087	4503131	in vivo	15829968	human	hprd
231889	75062	57222238	82894810	6319908	6320174	mi:0046(experimental knowledge based)	16554755,17200106	yeast	mint
19384	73218	6678365	30424818	17553976	71981450	mi:0398(two hybrid pooling)	14704431	caeel	intact
76722	51869	38259206	47087463	4502855	56676335	mi:0398(two hybrid pooling)	16169070	human	intact
54401	14159	31543974	94382415	31543974	94382415	mi:0029(density sedimentatio)	16236029	mouse	intact
76263	56041	21313138	23956096	7705704	4505541	mi:0006(anti bait coip)	17353931	human	intact
72611	76444	21312242	21539647	58331264	13994129	mi:0398(two hybrid pooling)	16189514	human	intact
12402	13196	80978932	65301464	52426745	46094081	mi:0006(anti bait coimmunoprecipitation)	17255943	human	mint
72354	59053	30794388	10946998	6319631	6321626	mi:0676(tap)	11805826,16429126	yeast	intact
12572	13982	33859522	6679695	4502743	62821794	in vivo	15461668	human	hprd
53356	674452	31980808	94395719	6320637	6323577	mi:0676(tap)	16429126	yeast	intact
56489	56530	31981053	9903607	7661946	7657176	mi:0006(anti bait coip)	17353931	human	intact
59020	14580	10946938	84000448	21361142	4503979	mi:0398(two hybrid pooling)	16189514	human	intact
17196	217718	69885040	21553095	4505123	31543286	in vitro	11864968	human	hprd
53331	67474	31560462	31543752	4507295	4759154	in vitro	9852078,11423532	human	hprd
18595	18803	6755012	41393059	5453870	33598946	in vivo; in vitro	7535778	human	hprd
22059	21340	6755881	10181156	8400738	21536365	in vivo; in vitro	10913176	human	hprd
26410	19039	6678798	6755144	22035598	5031863	mi:0676(tap)	14743216	human	intact
18667	71990	6679295	28076989	31981492	51094101	in vitro	12466272	human	hprd
226304	26961	82795901	6755358	53828924	15431306	invivo	12401809	human	biogrid
20174	14584	6755382	7305087	6325021	6322745	mi:0676(tap)	16429126	yeast	intact
16992	22145	7106343	6678467	6806893	17921989	in vivo	15129282	human	hprd
83602	20116	30141908	6677813	24650582	24651181	mi:0018(two hybrid)	14605208	drome	intact
14599	13510	6679997	51770799	13027812	4503401	mi:0006(anti bait coip)	17353931	human	intact
15277	19215	7305143	35215298	15553127	32171249	in vitro; in vivo; yeast-two hybrid	11068878	human	hprd
20182	23958	13489062	7305323	11415052	7657395	in vitro	10611353	human	hprd
84092	67588	31981044	31543597	41281376	37588861	in vivo	15314180	human	hprd
21374	15270	8850234	7106331	6320996	6320431	affinity capture-ms	12052880	yeast	biogrid
433759	20467	6680193	28212270	13128860	52138513	in vitro	11959842	human	hprd
269587	56295	38570129	9789977	42716291	7661620	mi:0006(anti bait coip)	17353931	human	intact
109115	216825	30520009	51921307	6320600	6323879	mi:0046(experimental knowledge based)	16554755,14660634,15657442,15657441,17200106	yeast	mint
12051	18034	15809014	9506921	4885087	19923223	in vivo	11707390,8453667	human	hprd
19934	110750	6677775	12963737	4506613	29029559	mi:0398(two hybrid pooling)	16169070	human	intact
328162	624124	28893533	83004436	6322336	6324670	mi:0676(tap)	16429126	yeast	intact
27221	66403	7304957	13384964	50513245	7661592	in vivo	11897662	human	hprd
17938	51869	41350312	47087463	5031931	56676335	mi:0398(two hybrid pooling)	16169070	human	intact
17128	59079	94405523	54607112	4885457	8923909	in vitro	12650946	human	hprd
74316	118451	82943564	31543265	16128149	16128162	0096(pull down)	16606699	ecoli	intact
72404	78903	94408651	31981384	6323749	6324111	mi:0018(two hybrid)	10688190	yeast	intact
19079	216134	23956234	26006861	19923359	4505701	mi:0006(anti bait coip)	17353931	human	intact
14281	18021	6753894	45544608	4885241	27886561	in vivo; in vitro	9121455	human	hprd
105372	78394	30725776	33859746	6323740	6321267	mi:0007(anti tag coip)	11805837	yeast	intact
22608	218543	6756033	27369842	34098946	21040255	in vivo; in vitro; yeast-two hybrid	14559993	human	hprd
11545	56406	20806109	9790177	4501955	32307128	in vitro	12519782	human	hprd
22628	12460	31543976	8393066	21464101	4826665	in vivo	15324660	human	hprd
217864	15182	39930559	87162464	7661892	4557641	mi:0006(anti bait coip)	12192000,11171972	human	intact
107508	105148	82617575	29789383	62241042	94721241	mi:0018(two hybrid)	10913161,9556618	human	mint
17126	17127	31560568	31543222	31560568	31543222	affinity capture-luminescence	15761153	mouse	biogrid
100383	18746	31981603	31981562	6320273	6319279	mi:0676(tap)	16429126	yeast	intact
14083	12767	6679741	6753460	24476013	4503175	in vivo; in vitro	11668182	human	hprd
13555	21781	6681243	6678305	12669911	6005900	in vitro; in vivo	8816502,8405995	human	hprd
23882	66978	6753938	21536228	5729836	41393554	mi:0018(two hybrid)	15383276	human	intact
15432	17134	6680259	94392314	23510370	4505073	in vivo; in vitro	11036080	human	hprd
14823	56469	6680105	31543478	4504149	7706637	in vitro; yeast-two hybrid	16144832	human	hprd
331487	22153	94409168	31981939	37362660	14318481	mi:0676(tap)	16429126	yeast	intact
12226	18983	40363261	6755126	4502473	85067507	mi:0018(two hybrid)	9820826,11136725,11429045	human	mint
14784	20174	6680083	6755382	4504111	5730023	mi:0096(pull down)	12577067	human	intact
13982	381022	6679695	94398896	62821794	4505197	mi:0096(pull down)	16603732	human	intact
216987	105372	21450209	30725776	6320657	6323740	mi:0676(tap)	12150911,16429126,17200106	yeast	intact
12988	20970	31560712	42476310	4758078	113412088	in vitro	9553134	human	hprd
234724	14571	22122769	31981769	16130225	16131300	0096(pull down)	16606699	ecoli	intact
26413	53605	84579909	7657357	6321477	6322901	mi:0007(anti tag coip)	11805837,16319894	yeast	intact
67451	22628	21312960	31543976	52630432	21464101	in vivo	15324660	human	hprd
16665	106200	6680602	28077061	24430190	54633317	mi:0398(two hybrid pooling)	16189514	human	intact
20116	267019	6677813	24762230	6320949	6322271	affinity capture-ms	17200106	yeast	biogrid
68695	27398	21312092	13384660	16131521	16131196	0096(pull down)	15690043	ecoli	intact
11465	14584	94373495	7305087	14318479	6322745	mi:0363(inferred by author)	16429126	yeast	intact
72194	56421	94391917	9790051	6322549	6321679	mi:0007(anti tag coip)	11805837	yeast	intact
232539	12812	94379286	31044475	55749726	4758024	mi:0397(two hybrid array)	16713569	human	intact
12418	192191	6680862	31981674	55770830	8922273	in vitro	14638676	human	hprd
14812	21872	41680710	6678355	41680710	6678355	mi:0004(affinity chrom)	10862698	mouse	intact
238799	83493	30520133	13507622	6319491	6322637	mi:0007(anti tag coip)	11805837	yeast	intact
56436	11465	31981027	94373495	24653513	62473515	mi:0018(two hybrid)	14605208	drome	intact
16513	16517	87116686	46048228	25121966	8923823	in vitro	12456399,12923169	human	hprd
18000	18951	6754816	47132509	56549640	9945439	in vivo; in vitro	10321247	human	hprd
12226	15417	40363261	34734060	4502473	15029508	mi:0018(two hybrid)	10617598	human	mint
235320	56233	84794629	94399805	66932932	13259522	in vitro	11929873,16189514	human	hprd
16451	18762	22164788	84872200	4504803	52486327	in vivo; in vitro	15526032	human	hprd
20908	22319	70778911	6678553	4759184	4759300	in vivo	9701566,9614185	human	hprd
14313	19934	6679867	6677775	62512109	17137152	mi:0018(two hybrid)	14605208	drome	intact
19882	22630	6677765	6756039	4505265	5803227	in vivo; in vitro; yeast-two hybrid	12919677	human	hprd
70625	69833	28466971	58037181	28558977	11527390	mi:0007(anti tag coip)	15175163	human	intact
228410	94230	21704042	16751835	6323706	6320507	mi:0676(tap)	11805826,16429126,12853609,17200106	yeast	intact
55979	211673	31560790	94363123	6320151	6320374	mi:0676(tap)	11805826,16429126	yeast	intact
19205	22631	6679515	6756041	14165466	4507953	mi:0059(gst pull down)	15161933	human	mint
12181	57741	7304931	23956106	6323693	6324780	mi:0676(tap)|mi:0007(anti tag coip)	11805826,11805837,16429126,17200106	yeast	intact
18968	18971	6679409	31981551	8393995	4505933	invivo	9563011	human	biogrid
17220	18393	10242373	6679176	33469968	5453830	in vitro; yeast-two hybrid	12614612,16189514	human	hprd
30955	16828	9937984	94382246	9937984	94382246	mi:0018(two hybrid)	15102471	mouse	intact
94232	79059	15805016	9790121	40538799	37693993	mi:0018(two hybrid)|mi:0397(two hybrid array)	16713569	human	intact
19698	18033	31982053	6679044	35493878	34577122	mi:0676(tap)	14743216	human	intact
66341	68077	34328069	21539653	6320098	6325111	affinity capture-ms	16554755	yeast	biogrid
224105	269378	46559406	61098092	32483399	9951915	mi:0006(anti bait coip)	17353931	human	intact
26415	102626	13994136	31542089	4506085	4758700	in vitro	9207191,16189514	human	hprd
59050	668219	94395556	94406971	6320973	6324637	affinity capture-ms	16429126,17200106	yeast	biogrid
54153	71881	84993720	21313668	31745138	24308201	mi:0398(two hybrid pooling)	16169070	human	intact
14337	14319	6679873	6753912	20149498	56682959	mi:0398(two hybrid pooling)	16169070,16189514,11591653	human	intact
216238	54354	50053824	60097929	50053824	60097929	mi:0028(solution sedimentati)	16892067	mouse	intact
22354	54409	31543948	9507029	15619006	5032021	in vitro	12446722	human	hprd
214627	23917	94383730	34328209	6324457	6323585	mi:0007(anti tag coimmunoprecipitation)	11805837	yeast	mint
14225	57294	6679803	26024336	24655568	24649976	mi:0018(two hybrid)	14605208	drome	intact
11513	18753	83582788	6755082	4557255	31377782	in vitro	12454008	human	hprd
53380	70247	31980811	74315975	4506217	25777600	mi:0006(anti bait coip)	17353931	human	intact
18984	17222	6679421	6678834	17554134	17536831	mi:0398(two hybrid pooling approach)	14704431	caeel	mint
71742	13350	94387221	6753632	6321258	6324346	biochemical activity	16319894	yeast	biogrid
18751	22370	6679345	6755987	20127450	88853069	in vitro	9030777	human	hprd
56095	69237	13384672	31560110	6319796	6325164	affinity capture-ms	17200106	yeast	biogrid
16818	240754	33859570	31982126	20428652	63003901	in vivo	12359715	human	hprd
209446	170762	27819657	31559998	8659574	24430149	mi:0006(anti bait coip)	17353931	human	intact
66373	217038	13384942	89337263	6320994	6324775	two-hybrid	10900456	yeast	biogrid
67959	75062	76677817	82894810	17978512	5803167	mi:0006(anti bait coip)	17353931	human	intact
218298	59004	82951152	10946912	6319287	6324730	two-hybrid	12554883	yeast	biogrid
52705	267019	30519935	24762230	6319791	6322271	affinity capture-ms	15094838	yeast	biogrid
70789	57773	27229113	10946628	6323261	6320369	mi:0046(experimental knowledge based)	16554755	yeast	mint
11820	11461	47271504	6671509	41406057	4501885	mi:0006(anti bait coip)	16049941	human	intact
19179	240514	6679501	38348478	24430151	46094079	yeast-two hybrid	16189514	human	hprd
22218	670723	6678489	94397810	6320718	6321631	affinity capture-ms	15292183,15590687	yeast	biogrid
20963	12483	56550045	6753340	56550045	6753340	mi:0019(coip)	10373493	mouse	intact
108989	53319	27477057	31980798	6322948	6325088	affinity capture-western	15692572	yeast	biogrid
227715	72198	21450259	21312352	19923403	39930353	in vivo	11719186	human	hprd
77629	54196	66773173	9506945	56118292	4758876	invivo	11371506	human	biogrid
20807	20788	10048414	73661204	10048414	73661204	mi:0018(two hybrid)	15102471	mouse	intact
19076	67398	6679461	27229036	6322806	6320498	mi:0676(tap)	16429126	yeast	intact
23797	26932	45433564	33859660	24647358	24650656	mi:0018(two hybrid)	14605208	drome	intact
52530	52705	13386120	30519935	82795243	6319791	affinity capture-ms	16554755	yeast	biogrid
68576	13627	94371134	51873060	38788353	4503471	mi:0398(two hybrid pooling)	16169070	human	intact
50797	17436	29789080	6678912	6321301	6322823	mi:0007(anti tag coip)	11805837	yeast	intact
19358	14884	34447211	31982313	6320798	6320517	reconstituted complex	7721729	yeast	biogrid
67526	267019	13385722	24762230	6319694	6322271	mi:0397(two hybrid array)	14690591	yeast	intact
110835	108015	46559780	33563301	33589827	4502837	in vitro	9655874	human	hprd
170770	12043	18875398	6753168	27753966	8392974	mi:0364(inferred by curator)	14681455	rat	intact
20187	14370	46048241	6679887	54607020	13994190	in vivo	15454084	human	hprd
21955	640390	6755841	94375555	39930527	31317292	in vivo	15761153	human	hprd
67182	26893	13385522	33563284	5031657	34147637	mi:0018(two hybrid)	16169070	human	mint
215335	20932	31982566	6755698	6324228	6321723	two-hybrid	16093310	yeast	biogrid
17216	19365	6678826	6755280	33356547	20143958	in vivo; in vitro	15766559	human	hprd
18753	18762	6755082	84872200	31377782	52486327	in vitro; in vivo	11381116,12162751	human	hprd
14797	67279	6754072	56119162	5706731	7705592	mi:0398(two hybrid pooling)	16169070	human	intact
26371	20585	31542399	67763824	4757988	21071052	mi:0006(anti bait coip)	17353931	human	intact
66105	14897	13384718	62244123	6319556	6322842	mi:0007(anti tag coip)	11805837,16554755,10089879	yeast	intact
11481	15516	6680634	40556608	71981191	17559162	mi:0018(two hybrid)	14992718	caeel	intact
19155	50797	68226731	29789080	6321837	6321301	mi:0363(inferred by author)	16429126	yeast	intact
223499	12461	38348458	6671700	6323018	6322049	mi:0007(anti tag coip)	11805837	yeast	intact
14184	14784	46877057	6680083	4503711	4504111	in vivo	9045692	human	hprd
19106	66801	6755160	13385244	4506103	13375901	in vivo; in vitro	12679338	human	hprd
18674	11837	19526818	6671569	6320894	6323371	mi:0676(tap)	16429126	yeast	intact
54401	12217	31543974	6671648	31543974	6671648	mi:0029(density sedimentatio)	16236029	mouse	intact
11972	12974	31981304	13385942	6323480	6324328	mi:0399(2h fragment pooling)	11283351	yeast	intact
71742	237823	94387221	82935939	6321258	6321498	mi:0676(tap)	16429126	yeast	intact
71890	11430	21313660	66793429	24644295	24654595	mi:0018(two hybrid)	15575970	drome	intact
67155	83766	51593084	13937393	51593084	13937393	mi:0006(anti bait coip)	12437990,12368262	mouse	intact
170759	668435	18875382	94392400	6320804	10383781	mi:0676(tap)	11805826,16429126	yeast	intact
16418	19170	27501448	7242197	4504771	4506193	mi:0006(anti bait coip)	17353931	human	intact
98221	20135	21703762	7106399	17541388	17551968	mi:0398(two hybrid pooling)	14704431	caeel	intact
12703	16001	6753424	33859572	4507233	4557665	mi:0018(two hybrid)	9727029	human	mint
268396	26406	63055065	33468949	6319677	6323394	affinity capture-western	8754808	yeast	biogrid
74915	108664	42475954	31981588	6324907	6325293	mi:0676(tap)	16429126,9195975,17200106	yeast	intact
110809	218543	34328400	27369842	5902076	21040255	in vivo; in vitro; yeast-two hybrid	10757789,14559993	human	hprd
69920	74197	82904456	21312660	6321368	6322824	two-hybrid	11779853	yeast	biogrid
12488	22612	33636703	6678617	11321634	4885661	mi:0049(filter binding)	10339567	human	mint
19941	26961	6677777	6755358	6321471	6322171	affinity capture-ms	17200106	yeast	biogrid
94230	238217	16751835	82942312	6320507	6323104	mi:0676(tap)	16429126	yeast	intact
51796	326622	7949115	82799498	42542379	11693132	invivo	12093754	human	biogrid
60507	68537	11230788	21312936	16128391	16131121	0096(pull down)	15690043	ecoli	intact
68328	66313	21311975	94392152	4506363	12232397	mi:0007(anti tag coimmunoprecipitation)	15761153	human	mint
70533	58184	94373550	10946722	6325220	6324041	two-hybrid	16926149	yeast	biogrid
54614	29807	9055244	7305589	6322840	6324717	mi:0089(protein array)	16606443	yeast	intact
15519	27398	6754254	13384660	16128457	16131196	0096(pull down)	15690043	ecoli	intact
17869	56612	71834865	9910216	71774083	22202633	in vivo; in vitro	9792694,11567024	human	hprd
53414	27050	46560591	6755372	6319724	6324151	mi:0676(tap)	12150911,16429126,17200106	yeast	intact
14939	20723	7305123	6678101	4758494	4758906	in vitro	8910377,16189514	human	hprd
11684	211770	31542127	21362355	4502051	13399328	yeast-two hybrid	10727209	human	hprd
381979	27407	94381561	23956078	6322748	6320874	biochemical activity	16319894	yeast	biogrid
18519	18641	94403896	31560653	6321691	6323861	mi:0676(tap)	14660704	yeast	intact
276905	68636	29244300	12963697	21355697	28571789	mi:0018(two hybrid)	14605208	drome	intact
12367	20874	6753284	7106427	14790119	41281453	in vivo; in vitro	10611247	human	hprd
20415	22215	6755506	76880494	7382460	19718764	yeast-two hybrid	15862967	human	hprd
54401	20972	31543974	6678193	31543974	6678193	mi:0029(density sedimentatio)	16236029	mouse	intact
17126	22084	31560568	86439992	5174511	10938008	in vivo; in vitro	15066998	human	hprd
27373	80913	31542425	94392568	6325052	6323016	mi:0007(anti tag coip)	11805837	yeast	intact
22213	71011	20806111	94409217	6323664	6319994	mi:0397(two hybrid array)	14690591	yeast	intact
81898	70052	14042921	55925589	6323944	6325435	affinity capture-ms	17200106	yeast	biogrid
26451	67115	31560517	13385472	6321335	6321786	affinity capture-ms	17200106	yeast	biogrid
18010	50917	24496770	31980654	4557791	4503899	invivo	8910459	human	biogrid
117109	66161	94376669	13384772	38016922	5729986	mi:0096(pull down)	15096576,10352175,16189514	human	intact
76954	14784	47716510	6680083	21264614	4504111	mi:0096(pull down)	9632734	human	intact
54401	216439	31543974	94389828	31543974	94389828	mi:0029(density sedimentatio)	16236029	mouse	intact
68969	53356	21312159	31980808	5031711	49472822	mi:0006(anti bait coip)	17353931	human	intact
75788	29877	87044890	34787412	87044890	34787412	affinity capture-luminescence	15761153	mouse	biogrid
69612	70208	31981558	61651678	21358561	19922780	two-hybrid	14605208	drome	biogrid
435766	17868	59933232	6678976	7705748	4557771	mi:0018(two hybrid)	12721663	human	intact
68493	21761	21624617	85540473	21356123	21357515	mi:0018(two hybrid)	14605208	drome	intact
18442	20779	31560661	70794809	28872745	38202217	in vivo; in vitro	14670955	human	hprd
18708	66922	68299809	13399308	32455252	21361416	in vivo	11850823	human	hprd
19193	102436	6679507	23346617	16129022	16128625	0096(pull down)	16606699	ecoli	intact
17886	17930	20137006	6678996	12667788	4505315	in vitro	9529381	human	hprd
14784	17289	6680083	7106355	4504111	66932918	in vivo	9891051	human	hprd
11532	67619	31982511	30794454	6320033	6324630	mi:0046(experimental knowledge based)	16554755	yeast	mint
328572	14156	56118232	46048490	50345997	4758356	in vivo; in vitro	11430825	human	hprd
20382	53861	6755478	74315981	47271443	42741682	in vivo	11448987	human	hprd
15499	20846	33859480	31543778	5031767	6274552	in vitro; in vivo	9880553,16189514	human	hprd
66449	53600	13385012	12025536	6322357	6324344	mi:0006(anti bait coimmunoprecipitation)	16977310,14981506,14981507,15797382,16107694,16943180,15719019,15878866	yeast	mint
11793	67273	16716341	13195624	18858053	17933656	mi:0018(two hybrid)	14605208	drome	intact
67683	15481	13385810	31981690	6325031	6323004	mi:0676(tap)	16429126	yeast	intact
18974	52202	33468927	42794007	37362708	6324532	mi:0398(two hybrid pooling approach)	16554755	yeast	mint
76123	101706	22758138	29788770	31543053	71361682	mi:0096(pull down)|mi:0416(fluorescence imaging)|mi:0018(two hybrid)	15537540,11781568	human	intact
20116	24127	6677813	6756025	6320949	6321265	affinity capture-ms	17200106	yeast	biogrid
11806	50702	6753096	7656969	4557321	11321587	in vitro	8663389,16189514	human	hprd
30853	58175	21703770	10946708	4885487	13654235	mi:0006(anti bait coip)	17353931	human	intact
26406	54194	33468949	70780373	42794765	49472841	mi:0676(tap)	14743216	human	intact
633920	102462	82918971	19527196	6320269	6321942	affinity capture-ms	17200106	yeast	biogrid
12387	14254	6671684	34328180	4503131	4503749	in vivo	12920240	human	hprd
11461	22186	6671509	9845265	4501885	4507761	mi:0071(molecular sieving)	15047060	human	intact
66877	72459	13385288	23956212	6323146	6324043	affinity capture-ms	12509417	yeast	biogrid
14784	76846	6680083	33504483	4504111	14141193	mi:0096(pull down)	12577067	human	intact
23988	66163	12963653	12963549	16131633	16131198	0096(pull down)	15690043	ecoli	intact
18576	54401	39540591	31543974	40254434	4507949	in vitro; in vivo; yeast-two hybrid	12453887	human	hprd
12607	52513	67188876	21312650	6320265	6323306	mi:0676(tap)|mi:0363(inferred by author)	11805826,16429126,17200106	yeast	intact
22030	213484	83921633	84871976	22027612	40254969	mi:0398(two hybrid pooling)	16189514	human	intact
17125	59079	31543220	54607112	5174509	8923909	in vitro	12650946	human	hprd
66235	27979	31541824	29789343	6323916	6324937	affinity capture-western	12514125	yeast	biogrid
68652	78294	20149752	76443694	14149669	4506713	mi:0007(anti tag coimmunoprecipitation)	14743216	human	mint
19166	19173	6679497	6755204	4506181	4506201	mi:0006(anti bait coip)	15887188,10436176	human	intact
52530	14113	13386120	31982373	82795243	6320190	mi:0676(tap)	11805826,16429126,16554755,12242285	yeast	intact
16197	18708	45269152	68299809	28610151	32455252	in vivo	7522165	human	hprd
227683	13627	30520093	51873060	6320410	6325337	mi:0676(tap)	16429126	yeast	intact
17196	227292	69885040	23346509	4505123	10864009	in vivo; in vitro	14743429	human	hprd
14815	18987	85861176	6755132	4504133	4505959	in vitro	10490647,10480874,9584182,16189514	human	hprd
69727	66384	29243896	13384948	50593116	6323531	mi:0398(two hybrid pooling approach)	16554755	yeast	mint
15490	15481	87162470	31981690	6323129	6323004	mi:0676(tap)	16429126	yeast	intact
319322	67332	30794206	13385598	6323896	6323176	mi:0676(tap)|mi:0363(inferred by author)	11805826,16429126,16554755,17200106	yeast	intact
319583	67949	84794637	27754061	6324578	6324219	affinity capture-ms	11805837	yeast	biogrid
14797	21887	6754072	6678361	5706731	4827030	mi:0006(anti bait coip)	17353931	human	intact
12492	14466	6680878	6679955	5031631	54607047	mi:0029(cosedimentation through density gradients)	17174955	human	mint
60406	20466	12408290	7106407	12408290	7106407	mi:0019(coip)|mi:0007(anti tag coip)|mi:0096(pull down)|mi:0018(two hybrid)	9702189	mouse	intact
11792	11737	6753086	40254600	18375505	5453880	in vitro	12524539	human	hprd
13361	110960	7106289	27229277	16128042	16129675	0096(pull down)	16606699	ecoli	intact
22051	232157	6755879	21704148	91208423	8922671	mi:0006(anti bait coip)	17353931	human	intact
11465	16855	94373495	46849705	94373495	46849705	mi:0276(bn-page)	17205597	mouse	intact
11674	19035	6671539	71774133	6671539	71774133	mi:0004(affinity chrom)	15627969	mouse	intact
245684	16653	29244248	84370270	24654393	17136430	mi:0045(experimental interac)	unassigned4	drome	intact
12229	16590	7709994	10863917	4557377	4557695	in vivo	15007095	human	hprd
16468	14463	11230774	46909569	11230774	46909569	mi:0007(anti tag coip)|mi:0096(pull down)	15542826	mouse	intact
328572	22661	56118232	6756049	50345997	11415036	in vitro; in vivo	10899165	human	hprd
23834	59025	6753368	31560313	6322266	14318532	mi:0363(inferred by author)	16429126	yeast	intact
23917	11837	34328209	6671569	6323585	6323371	mi:0676(tap)	16429126	yeast	intact
20238	75607	33636696	94395040	51479158	32455273	mi:0018(two hybrid)	16713569	human	intact
11950	19155	78214312	68226731	6325179	6321837	affinity capture-western	14998992,9867807	yeast	biogrid
13982	20586	6679695	76253779	62821794	21071056	in vivo; yeast-two hybrid	9099865	human	hprd
19302	22218	21687248	6678489	21687248	6678489	mi:0397(two hybrid array)	11591653	mouse	intact
20847	22695	94389838	6756059	94389838	6756059	mi:0018(two hybrid)	15102471	mouse	intact
12442	18392	86198318	62460374	6325376	6323575	biochemical activity	14574415	yeast	biogrid
272158	20020	46309579	6677795	16131704	16131818	0096(pull down)	15690043	ecoli	intact
12443	56637	6680868	9790077	16950655	21361340	in vivo; in vitro	9832503,10910956	human	hprd
50930	16994	9507195	6678730	25952144	4505035	mi:0054(facs)	10318773	human	intact
19079	53893	23956234	8393853	19923359	37594464	mi:0006(anti bait coip)	17353931	human	intact
675317	268449	94393498	46430508	6321408	6324445	affinity capture-ms	17200106	yeast	biogrid
217232	19989	82935216	31981515	6319387	6325058	mi:0676(tap)	16429126	yeast	intact
107260	66889	19527388	31560218	8923114	37588873	invivo	14661020	human	biogrid
227720	19386	94368105	19882199	33946327	6382079	mi:0071(molecular sieving)	17235358	human	mint
66161	67724	13384772	21312814	5729986	23097292	mi:0096(pull down)	15096576,16189514	human	intact
12539	268449	7949018	46430508	6320372	6324445	mi:0363(inferred by author)	16429126	yeast	intact
70683	18572	83027912	54607128	14270688	6323885	affinity capture-ms	17200106	yeast	biogrid
14067	14058	6679731	31982377	4503643	4503625	in vitro	2303476	human	hprd
12443	12567	6680868	6753380	6680868	6753380	mi:0364(inferred by curator)|mi:0006(anti bait coip)	14681455,16413468,16413469	mouse	intact
19697	56321	6677709	9790013	46430499	7657013	mi:0006(anti bait coip)|mi:0007(anti tag coip)	17157788	human	intact
76775	18572	58000436	54607128	6323677	6323885	mi:0046(experimental knowledge based)	16554755	yeast	mint
16818	27371	33859570	11496243	20428652	4503633	mi:0096(pull down)	10553045	human	intact
56495	19035	12025542	71774133	6320103	6320510	mi:0398(two hybrid pooling approach)	11283351	yeast	mint
18519	78943	94403896	13249351	6321691	6321870	affinity capture-western	9113982	yeast	biogrid
268930	70233	12746438	17505208	6322274	6321950	biochemical activity	16319894	yeast	biogrid
14784	71770	6680083	21313640	4504111	4557469	mi:0096(pull down)	12577067	human	intact
59025	19179	31560313	6679501	14318532	6320197	mi:0676(tap)	11805826,16429126,16554755,17200106	yeast	intact
12313	320191	6753244	46559745	6753244	46559745	mi:0004(affinity chrom)	16512683	mouse	intact
54342	104112	9506761	29293809	17557234	17557344	mi:0398(two hybrid pooling)	14704431	caeel	intact
68585	65079	34610241	12667794	47519490	13194201	in vivo	11201742	human	hprd
12313	19055	6753244	42415473	6753244	42415473	mi:0004(affinity chrom)	16512683	mouse	intact
229317	66942	54020676	31981163	6321491	6323947	affinity capture-ms	17200106	yeast	biogrid
19053	19170	8394024	7242197	6320013	6319430	affinity capture-ms	11805826	yeast	biogrid
12933	12934	40068507	40254595	4503051	4503377	in vivo	12482610	human	hprd
74204	74287	37537529	9789927	24638862	24645236	mi:0018(two hybrid)	14605208	drome	intact
80981	672147	13624323	94381916	41327767	4505753	yeast-two hybrid	16169070	human	hprd
26556	66610	41281771	21313408	4759198	7705981	mi:0398(two hybrid pooling)	16189514	human	intact
67465	16875	34576561	33859584	6322258	6322943	two-hybrid	9207794	yeast	biogrid
67019	74718	21313172	31560061	17737347	24654550	mi:0018(two hybrid)	14605208	drome	intact
11532	18572	31982511	54607128	6320033	6323885	mi:0046(experimental knowledge based)	16554755	yeast	mint
13867	18708	61098019	68299809	54792100	32455252	mi:0006(anti bait coip)	10572067,16273093,10383151,11546794	human	intact
68738	54160	18034773	8567340	6323182	6324042	mi:0363(inferred by author)	16429126	yeast	intact
50783	101943	7657317	19527174	6320958	6323592	mi:0676(tap)	16429126	yeast	intact
20116	54342	6677813	9506761	6320949	14318503	two-hybrid	10688190	yeast	biogrid
70843	18034	94391959	9506921	40354192	19923223	mi:0007(anti tag coimmunoprecipitation)	14743216	human	mint
76719	17127	94392066	31543222	32698714	5174513	mi:0018(two hybrid)	15231748,16189514	human	mint
18016	78885	31982775	31560028	17647629	24640226	mi:0399(2h fragment pooling)	15710747	drome	intact
13858	669058	6679671	94373811	4503593	5803056	mi:0018(two hybrid)	15231748	human	mint
245860	20104	86990446	6677809	6320052	6325167	mi:0363(inferred by author)	16429126	yeast	intact
14800	53623	85861224	84781717	74275354	32528276	in vitro	14687553	human	hprd
19212	15510	6679525	31981679	16131257	16131968	0096(pull down)	16606699	ecoli	intact
74195	15510	33469023	31981679	16131101	16131968	0096(pull down)	16606699	ecoli	intact
18508	229877	7305369	21704072	45549245	17137458	mi:0399(2h fragment pooling)	15710747	drome	intact
98985	670348	19527056	94370578	5803029	5901926	in vivo; in vitro	11060040	human	hprd
232345	20415	28274695	6755506	66932947	7382460	yeast-two hybrid	15862967	human	hprd
110033	76614	21704182	70608131	6453818	5803115	mi:0398(two hybrid pooling)	16169070	human	intact
66580	13627	20912005	51873060	6320573	6325337	mi:0676(tap)	16429126	yeast	intact
13717	14230	31542606	6806907	5881413	21361895	in vivo; in vitro	11071917	human	hprd
216831	70823	34328406	30794254	24648294	18858161	mi:0018(two hybrid)	14605208	drome	intact
110379	224440	29150272	21703952	6323237	6321748	mi:0007(anti tag coip)	11805837	yeast	intact
66163	118451	12963549	31543265	16131198	16128162	0096(pull down)	15690043	ecoli	intact
230082	633920	34850066	82918971	6321527	6320269	mi:0676(tap)	12150911,16429126,17200106	yeast	intact
18479	245860	6754978	86990446	6321780	6320052	biochemical activity	16319894	yeast	biogrid
18245	237625	7110677	27370178	24652899	24640529	mi:0018(two hybrid)	14605208	drome	intact
70560	69719	31543952	51093867	6320474	6322331	mi:0676(tap)	16429126	yeast	intact
241919	56495	27370304	12025542	6319543	6320103	mi:0398(two hybrid pooling approach)	16554755	yeast	mint
50915	16367	7710032	29825829	71979663	5031805	in vivo; yeast-two hybrid	9748281	human	hprd
75788	215627	87044890	23956312	87044890	23956312	affinity capture-luminescence	15761153	mouse	biogrid
54614	231834	9055244	26986581	6322840	6323646	mi:0089(protein array)	16606443	yeast	intact
107476	12469	60678241	31560613	6324343	6322452	mi:0363(inferred by author)	16429126	yeast	intact
110279	22628	82933625	31543976	82546845	21464101	in vitro	16045749	human	hprd
12182	12389	6753202	6680854	4757874	15451856	in vivo	11866528	human	hprd
26416	108155	10092590	46909607	17541722	17554062	mi:0398(two hybrid pooling)	14704431	caeel	intact
108071	56149	94382422	31980946	4504143	32171221	in vivo; yeast-two hybrid	11850456	human	hprd
18803	16822	41393059	31543115	33598946	5031855	mi:0021(colocalization by fluorescent probes cloning)	16467851,11390650	human	mint
55994	209018	84490384	82964783	5174519	57863275	yeast-two hybrid	15231748	human	hprd
11625	11704	7304875	32996703	7304875	32996703	mi:0018(two hybrid)	15883644	mouse	intact
29815	70247	7304925	74315975	4502371	25777600	mi:0006(anti bait coip)	17353931	human	intact
107701	269397	23346437	34328463	5032069	39777614	mi:0398(two hybrid pooling)	16189514	human	intact
22186	640390	9845265	94375555	4507761	31317292	in vivo	15761153	human	hprd
19184	21374	7110703	8850234	6321390	6320996	reconstituted complex	7870180,12200147	yeast	biogrid
13555	18146	6681243	31982836	12669911	20149617	in vitro; in vivo; yeast-two hybrid	9181131,11042687	human	hprd
23808	66313	8392929	94392152	4757790	12232397	in vivo	15761153	human	hprd
19704	193742	13507601	30519896	18375673	15100151	mi:0018(two hybrid)	15231747	human	intact
140917	19185	70778966	6679505	12383082	5292161	mi:0007(anti tag coimmunoprecipitation)	16990800	human	mint
11308	56531	6671499	31044495	6671499	31044495	mi:0018(two hybrid)	15102471	mouse	intact
70408	66136	27754160	12963545	6324330	6322523	mi:0046(experimental knowledge based)	16554755	yeast	mint
20135	66248	7106399	21728372	6322434	6325029	mi:0399(2h fragment pooling)	11283351	yeast	intact
207565	212507	21703722	82801063	6321259	6321715	biochemical activity	16319894	yeast	biogrid
51792	20068	8394027	6677801	6319303	6323617	mi:0676(tap)	16429126	yeast	intact
268709	12330	34147238	6671664	6005924	66933005	mi:0018(two hybrid)	16169070	human	mint
19060	14151	33859594	94405590	6321562	6324750	mi:0399(2h fragment pooling)	11283351	yeast	intact
20017	17913	6677789	6678986	33469941	46430642	mi:0416(fluorescence imaging)	16514417	human	intact
76303	236539	94405856	52353955	85666110	6322116	mi:0676(tap)	16429126	yeast	intact
20393	66413	6755490	46049022	25168263	7661914	mi:0006(anti bait coip)	17353931	human	intact
17938	66365	41350312	21313508	5031931	20149663	yeast-two hybrid	16169070	human	hprd
20848	59026	47458804	61676190	47458804	61676190	mi:0018(two hybrid)	15102471	mouse	intact
20630	20641	6755596	6678055	6323329	6321510	mi:0676(tap)	11805826,16429126,16554755,17200106	yeast	intact
11846	16785	7106255	31560560	6325146	6321653	mi:0676(tap)	16429126	yeast	intact
18046	268697	31560663	28195398	24640233	24658593	mi:0018(two hybrid)	14605208	drome	intact
26371	14113	31542399	31982373	4757988	12056465	mi:0006(anti bait coip)	17353931	human	intact
15259	74006	94366673	71061455	6322320	6323028	mi:0007(anti tag coip)	11805837	yeast	intact
20382	69207	6755478	33469007	47271443	4759100	in vivo; in vitro; yeast-two hybrid	8816452	human	hprd
245944	100226	45237183	19527102	6320230	6324610	two-hybrid	12110575	yeast	biogrid
12167	57443	6680802	10181216	6680802	10181216	affinity capture-luminescence	15761153	mouse	biogrid
268756	13627	30520195	51873060	6323553	6325337	mi:0676(tap)	16429126	yeast	intact
22590	101314	7106449	19527154	17136722	24762504	mi:0018(two hybrid)	15575970	drome	intact
50883	22114	7710088	6678165	6005850	14042947	in vivo	12556502	human	hprd
11977	93692	31982812	31981458	53986563	4504025	two-hybrid	16884690	human	biogrid
19179	14227	6679501	6679805	6320197	6320727	mi:0046(experimental knowledge based)	16554755	yeast	mint
70359	66163	33414589	12963549	16131574	16131198	0096(pull down)	15690043	ecoli	intact
15568	67869	31542602	13385918	38201714	75677355	in vivo; in vitro	15175342	human	hprd
13838	14184	34328113	46877057	4758280	4503711	in vivo; yeast-two hybrid	16365308	human	hprd
22196	22248	7549799	6755939	35494003	4827048	mi:0398(two hybrid pooling)	16169070	human	intact
52163	14645	19527140	31982332	14318536	6325292	biochemical activity	16319894	yeast	biogrid
72900	209091	82994499	33942087	18859877	24649824	mi:0018(two hybrid)	14605208	drome	intact
69663	15481	40538825	31981690	6324366	6323004	mi:0676(tap)	16429126	yeast	intact
12481	227331	7304949	34365797	4502653	42476299	mi:0017(classical fluorescence spectroscopy)	16120600	human	mint
27373	16889	31542425	61098110	6325052	6322709	mi:0007(anti tag coip)	11805837	yeast	intact
12181	107071	7304931	19527374	6323693	6321327	affinity capture-ms	11805826,11805837,16429126,17200106	yeast	biogrid
78929	26939	27229271	31981264	6322705	6322877	affinity capture-ms	14759368,11805826,16554755,16429126,17200106	yeast	biogrid
20606	53310	6678039	7949129	4557859	10863921	mi:0398(two hybrid pooling approach)	11087996	human	mint
78688	101214	21313458	37674216	21313458	37674216	mi:0018(two hybrid)|mi:0096(pull down)	16249178	mouse	intact
78177	227738	46402162	40556366	55749678	53729361	yeast-two hybrid	16169070	human	hprd
224903	224902	94403925	71533181	21264343	7661936	in vivo; in vitro; yeast-two hybrid	12660241	human	hprd
243819	630527	34536815	94370433	6322363	6324433	mi:0007(anti tag coip)	11805837	yeast	intact
19645	433375	6677679	6753520	4506435	4503037	in vitro	9710587	human	hprd
18037	19696	31543321	6677707	71274109	4506473	mi:0676(tap)	14743216,10706725,8139561,8415639	human	intact
214897	83814	71773563	14010861	6321927	6320972	biochemical activity	16319894	yeast	biogrid
228775	14566	28274688	6679983	31542265	4885261	mi:0398(two hybrid pooling)	16169070	human	intact
12567	19687	6753380	6755306	4502735	32528306	in vivo	10353443	human	hprd
16423	14677	6754382	74271899	38683836	33946324	in vivo	11306274,16189514	human	hprd
20017	68877	6677789	31982640	6325267	6320208	mi:0046(experimental knowledge based)	16554755	yeast	mint
12812	72183	31044475	27754031	4758024	88703041	mi:0018(two hybrid)	16713569	human	intact
18476	235320	6679201	84794629	4505587	66932932	mi:0398(two hybrid pooling)	16169070	human	intact
76614	26940	70608131	6755522	5803115	20149633	yeast-two hybrid	16169070	human	hprd
268930	28071	12746438	27545207	6322274	6324916	biochemical activity	16319894	yeast	biogrid
11465	627352	94373495	94406757	14318479	6325280	mi:0363(inferred by author)	16429126	yeast	intact
12929	17060	31542421	31982209	4885153	7019535	in vivo	11489945	human	hprd
16909	21350	6678702	6678217	5031879	4885619	in vivo	7957052	human	hprd
11793	110196	16716341	19882207	6325108	6322294	mi:0007(anti tag coip)	11805837	yeast	intact
107071	668219	19527374	94406971	6321327	6324637	affinity capture-ms	17200106	yeast	biogrid
68581	56529	21312062	9910550	6323630	6322213	mi:0046(experimental knowledge based)	16554755	yeast	mint
666609	26893	94401818	33563284	4507133	34147637	mi:0398(two hybrid pooling)	16169070	human	intact
11964	233870	31560731	27370092	19913424	34147630	mi:0096(pull down)	11741979	human	mint
19358	59007	34447211	31981178	6320798	6325161	mi:0398(two hybrid pooling approach)	16554755,11259433,15351714,15964983,16401726	yeast	mint
27096	22145	7304929	6678467	6322921	6323554	mi:0676(tap)	16429126	yeast	intact
16414	14083	6680490	6679741	89191865	24476013	in vitro	8649427,16189514	human	hprd
17128	57314	94405523	10181120	4885457	39812492	mi:0018(two hybrid)	15231748,16189514	human	mint
12313	110862	6753244	23097333	4502549	4758630	in vivo; in vitro; yeast-two hybrid	12032157	human	hprd
22030	99526	83921633	33469031	22027612	56912182	mi:0398(two hybrid pooling)	16189514	human	intact
20174	55989	6755382	9256555	5730023	7706254	invivo	12417735	human	biogrid
50783	208643	7657317	56699432	6320958	6321601	mi:0676(tap)	16429126	yeast	intact
234135	69718	94384678	58037171	17565204	25153659	mi:0398(two hybrid pooling)	14704431	caeel	intact
17120	78177	88014564	46402162	62243374	55749678	yeast-two hybrid	16189514	human	hprd
68263	18746	18152793	31981562	6319698	6319279	mi:0676(tap)	16429126	yeast	intact
67239	12607	31982662	67188876	6322934	6320265	mi:0676(tap)	11805826,16429126,17200106	yeast	intact
94275	54138	9789935	83649709	52632379	7106299	mi:0006(anti bait coip)	17353931	human	intact
24051	24053	6755482	6755488	4506913	4557847	in vitro	12189167	human	hprd
14791	105372	7305109	30725776	6323215	6323740	affinity capture-ms	17200106	yeast	biogrid
74375	19305	75991702	28565271	24645887	24639189	mi:0018(two hybrid)	14605208	drome	intact
11845	13722	6680724	6679639	4502211	45006986	mi:0006(anti bait coip)	17353931	human	intact
11657	231659	33859506	94375610	4502027	54607053	mi:0006(anti bait coip)	15174051	human	intact
19172	74405	45592932	58037365	24644201	19922624	mi:0018(two hybrid)	14605208	drome	intact
11459	228550	33563240	22122643	4501881	4504789	in vitro	11468283	human	hprd
11947	22330	31980648	31543942	32189394	4507877	affinity capture-ms	16189514	human	biogrid
209354	12464	21703744	6753322	6322878	6320058	mi:0676(tap)	11805826,16429126	yeast	intact
12361	207278	6753276	39841025	4502567	7662296	in vitro	14627983	human	hprd
20638	53975	6678053	31980857	38150007	14251212	in vivo; in vitro	10601333	human	hprd
320011	103199	45387933	19527220	6324912	6324005	mi:0398(two hybrid pooling approach)	16554755	yeast	mint
56274	72400	9790103	18129616	19922606	24656362	mi:0018(two hybrid)	14605208	drome	intact
18035	20779	6754840	70794809	10092619	38202217	in vivo; in vitro	8797825,12429743,9792645	human	hprd
224903	216848	94403925	94390459	21264343	52630326	mi:0398(two hybrid pooling)	16169070	human	intact
546001	68845	94382796	21313052	6320541	6321823	mi:0046(experimental knowledge based)	16554755	yeast	mint
17169	22631	12313875	6756041	46852166	4507953	mi:0676(tap)|mi:0096(pull down)	16306228,15161933	human	intact
22791	212933	6677659	82882645	6321724	6322289	mi:0399(2h fragment pooling)	11283351	yeast	intact
21687	12703	8567412	6753424	88758596	4507233	yeast-two hybrid	10022833	human	hprd
67207	70052	82916796	55925589	6322337	6325435	affinity capture-ms	17200106	yeast	biogrid
27225	380718	34328253	94391803	9966805	89242137	mi:0018(two hybrid)	16169070	human	mint
69077	13627	30519947	51873060	28872725	4503471	mi:0398(two hybrid pooling)	16169070	human	intact
20922	20924	6678181	22094123	4507311	20149524	in vitro	10454543,12653964	human	hprd
15500	74377	31560684	94402665	4758568	5901980	in vivo; in vitro; yeast-two hybrid	9651507	human	hprd
225579	23945	94405562	6754690	41629676	6322756	co-fractionation	10515935	yeast	biogrid
13008	671214	31982445	94396093	24644746	24649200	mi:0018(two hybrid)	14605208	drome	intact
16478	17128	6754404	94405523	10938014	4885457	in vitro	10220381	human	hprd
23988	66419	12963653	13384980	16131633	16131813	0096(pull down)	15690043	ecoli	intact
18783	52710	6679369	21313230	6679369	21313230	mi:0018(two hybrid)	15102471	mouse	intact
26406	17096	33468949	33859588	42794765	4505055	mi:0676(tap)	14743216	human	intact
13382	66480	31982856	13385036	14318501	6323769	mi:0363(inferred by author)	16429126	yeast	intact
546778	114642	94368865	16905089	6320201	6320132	mi:0676(tap)	14660704	yeast	intact
67678	75062	13385806	82894810	6323471	6320174	mi:0676(tap)	16429126	yeast	intact
24055	57257	31981346	69724858	19923155	21614496	in vivo	14757747	human	hprd
230597	19046	94373548	28173568	24657025	17864332	mi:0018(two hybrid)	17007873	drome	intact
12550	104836	6753374	19527264	4757960	13376204	yeast-two hybrid	11836526	human	hprd
15369	16531	6754214	6754436	8051608	62388890	in vitro	15528406	human	hprd
54723	68981	10190660	31981942	6323456	6325043	affinity capture-ms	17200106	yeast	biogrid
192159	677519	20149742	94385961	6321959	6324237	mi:0046(experimental knowledge based)	16554755	yeast	mint
67949	668219	27754061	94406971	6324219	6324637	affinity capture-ms	16429126,17200106	yeast	biogrid
12539	675032	7949018	94369291	6320372	6320486	mi:0363(inferred by author)	16429126	yeast	intact
11720	18746	19526790	31981562	6323209	6319279	mi:0676(tap)	16429126	yeast	intact
68040	620213	13195642	82880886	6323103	6323481	mi:0363(inferred by author)	16429126	yeast	intact
54401	12461	31543974	6671700	31543974	6671700	mi:0029(density sedimentatio)	16236029	mouse	intact
118451	81004	31543265	31543001	6321782	6319579	mi:0399(2h fragment pooling)	11283351	yeast	intact
26410	15482	6678798	7305163	22035598	27436929	mi:0676(tap)	14743216	human	intact
13200	670723	46195798	94397810	20070197	7669492	mi:0029(cosedimentation through density gradients)	17174955	human	mint
22376	20660	6678581	45597451	6324755	6324393	affinity capture-ms	11805837	yeast	biogrid
208076	54342	71067110	9506761	6321342	14318503	mi:0046(experimental knowledge based)	16554755	yeast	mint
73473	68479	30352010	24415990	6325390	6325351	mi:0398(two hybrid pooling approach)	11283351	yeast	mint
18175	228003	41282028	94368327	46049092	42741669	in vitro; yeast-two hybrid	12692149	human	hprd
12638	12757	14141185	7949023	90421313	6005993	mi:0006(anti bait coip)	17110338	human	intact
67382	26992	31981064	6755234	11067749	41350212	yeast-two hybrid	12600283	human	hprd
12097	13040	83816952	10946582	40316933	23110962	in vivo	9076588	human	hprd
326622	67207	82799498	82916796	11693132	7657313	yeast-two hybrid	15231747	human	hprd
66525	22029	22094989	31981953	48526509	5032193	mi:0007(anti tag coimmunoprecipitation)	14743216	human	mint
56382	68059	9790227	31981522	4759012	4758874	in vitro; yeast-two hybrid	9230071	human	hprd
12159	56213	6680796	9625027	4502423	4506141	in vitro	14973287	human	hprd
16650	78920	84370260	21313536	6324140	6320352	mi:0399(2h fragment pooling)	11283351	yeast	intact
235574	54128	94386434	8393988	6321271	14318474	mi:0363(inferred by author)	16429126	yeast	intact
20181	19017	6755384	6679433	4506755	7019499	in vivo; in vitro	11714715	human	hprd
54401	73442	31543974	28461135	31543974	28461135	mi:0029(density sedimentatio)	16236029	mouse	intact
54401	83674	31543974	13878235	31543974	13878235	mi:0029(density sedimentatio)	16236029	mouse	intact
633223	75751	82795783	19745156	6322769	6320956	mi:0676(tap)	11805826,16429126	yeast	intact
23871	20852	84579952	6678155	4885219	23397678	in vivo	15199062	human	hprd
12338	110006	34328103	6754098	13186316	4504223	mi:0029(cosedimentation through density gradients)	17174955	human	mint
19882	22612	6677765	6678617	4505265	4885661	in vivo; in vitro	8918464	human	hprd
22628	269587	31543976	38570129	21464101	42716291	mi:0006(anti bait coip)	17353931	human	intact
14784	26444	6680083	7106389	6325412	6324535	mi:0018(two hybrid)	11743162	yeast	intact
12041	66368	6753164	21313510	5031609	4506589	mi:0006(anti bait coip)	17353931	human	intact
66713	17220	22122825	10242373	6320175	6319679	mi:0007(anti tag coip)	11805837	yeast	intact
20817	108014	47059480	13385016	6323872	6320640	biochemical activity	11233987,10952997,10318902,15145958	yeast	biogrid
15182	12593	87162464	6753398	4557641	25777617	in vitro; in vivo	12947414	human	hprd
18538	54125	7242171	8394001	4505641	7019493	in vitro	11724965	human	hprd
93742	16456	15809050	27734847	21361831	8393638	mi:0059(gst pull down)	17057644,11447115	human	mint
13367	108100	6681183	83642836	31742532	9257197	in vitro; yeast-two hybrid	10814512	human	hprd
19698	69719	31982053	51093867	35493878	18105007	mi:0676(tap)	14743216	human	intact
78651	13209	94385179	6681159	82795247	6320041	mi:0676(tap)	16429126,17200106	yeast	intact
15896	16414	6754274	6680490	4504557	89191865	in vivo	9786897,16189514	human	hprd
319322	67465	30794206	34576561	6323896	6322258	mi:0676(tap)|mi:0363(inferred by author)	11805826,16429126,16554755,17200106	yeast	intact
16202	20818	6754342	6678137	62420875	14917113	mi:0006(anti bait coip)	17353931	human	intact
108853	217715	30425080	21703888	6321295	6323322	mi:0046(experimental knowledge based)	16554755	yeast	mint
15414	16665	21886813	6680602	23503237	24430190	mi:0398(two hybrid pooling)	16189514	human	intact
27225	69987	34328253	58037189	9966805	33285006	mi:0398(two hybrid pooling)	16169070	human	intact
68337	19249	13195646	6755232	4503049	18375646	in vitro; in vivo; yeast-two hybrid	12839623	human	hprd
56438	18044	9790191	6754848	6324438	6321200	mi:0397(two hybrid array)	14690591	yeast	intact
20351	140571	31982743	94408903	21361914	29336063	mi:0030(cross-linking studies)	17318185	human	mint
13204	672854	6681155	94391781	6321318	6320781	mi:0676(tap)	16429126,16554755	yeast	intact
17716	75406	34538598	21312950	17981853	38524585	in vitro	11418099	human	hprd
22330	230796	31543942	82894936	4507877	22095349	affinity capture-ms	16189514	human	biogrid
269587	22185	38570129	94381594	42716291	60279268	in vivo	9645944	human	hprd
270627	20024	83003062	6755364	20357585	19923784	in vitro	9482861	human	hprd
56330	51869	9790259	47087463	4759224	56676335	mi:0398(two hybrid pooling)	16169070	human	intact
18968	20833	6679409	33695134	6324227	6323571	affinity capture-western	9199353	yeast	biogrid
209357	23894	31088894	31981225	6325313	6323033	mi:0676(tap)	16429126,16554755,14500720,8657139,17200106	yeast	intact
68070	67288	94399394	66955868	17865634	18858137	mi:0018(two hybrid)	14605208	drome	intact
17754	104318	94366763	20544147	45580727	20544145	mi:0424(protein kinase assay)	17101137	human	mint
[truncated: 56,353 more rows]
