# Supplementary material for: Prediction of evolutionarily conserved interologs in Mus musculus
Source: BMC Genomics. 2008 Oct 8;9:465. doi: 10.1186/1471-2164-9-465 (PMC2571111; doi:10.1186/1471-2164-9-465)
Supplement: Additional file 7 — Interologs and experimentally identified interactions in Mus musculus obtained after filtering with the phylogenetic profiles method. Columns A and B show a pair of the Entrez Gene IDs of interacting proteins in Mus musculus; Columns C and D show the corresponding GIs of interacting proteins in Mus musculus; Columns E and F show the corresponding GIs of interacting proteins in reference organism; Column G shows the experimental method used to identify the interaction in reference organism; Column H shows the PubMed IDs of the article, in which the interactions were reported; Column I shows the name of the reference organism, in which the interaction was identified; Column J shows the source of the interaction of reference organism; and Column K shows the Pearson correlation co-efficient between the phylogenetic profiles of mouse proteins. [file 1471-2164-9-465-S7.xls]

## Sheet: interolog_profile_het
Entrez Gene ID of Mouse	Entrez Gene ID of Mouse	Protein GI of Mouse	Protein GI of Mouse	Protein GI of reference organism	Protein GI of reference organism	Experimental method	Pubmed ID	Reference Organism	Database	Correlation co-efficient of phylogentic profiles
66653	67900	28076877	31980939	22035562	51243055	mi:0006(anti bait coip)	17353931	human	intact	0.55963187504185
14784	78473	6680083	84794544	4504111	16753210	in vivo	12171928	human	hprd	0.788788236554524
15469	14113	9790109	31982373	6319508	6320190	biochemical activity	12756332	yeast	biogrid	0.67055664052269
12914	21833	70995311	30017357	4758056	40806160	in vivo; in vitro	8616895	human	hprd	0.929210806237864
12927	56013	40254593	94391905	44662836	45592957	in vivo; in vitro; yeast-two hybrid	14657239	human	hprd	0.83718507393182
12387	17295	6671684	6678868	4503131	42741655	in vivo	11929826	human	hprd	0.685396936606949
50797	19167	29789080	31981534	6321301	6324938	affinity capture-ms	11805837	yeast	biogrid	0.649436244794755
20602	20186	6754804	6677831	56699488	4826980	in vitro	16219912	human	hprd	0.796008032193455
15239	66213	31982286	31981286	4758528	4758064	mi:0398(two hybrid pooling)	16189514	human	intact	0.910903883012713
12167	54607	6680802	31543755	4502431	21450785	in vivo	15761153	human	hprd	0.722273959239189
94232	268902	15805016	54633302	40538799	61888896	mi:0018(two hybrid)	16713569	human	intact	0.870877015971102
22791	668219	6677659	94406971	6321724	6324637	mi:0676(tap)	16429126	yeast	intact	0.540729298419732
70285	66164	21312560	13928674	6321880	6325045	affinity capture-ms	17200106	yeast	biogrid	0.935442385279604
327655	21343	34328431	6678215	6323442	6321326	mi:0676(tap)	16429126	yeast	intact	0.858467683198223
192191	67958	31981674	46358331	8922273	113414703	mi:0007(anti tag coip)	15175163	human	intact	0.802101618951729
26356	22629	29336057	6756037	38201667	4507951	in vitro	16581770	human	hprd	0.853093473868184
20643	666609	27883844	94401818	4507129	4507133	mi:0018(two hybrid)	9417867,11226169,16189514	human	mint	0.913605236008346
433759	19045	6680193	13994195	6680193	13994195	mi:0678(antibody array)	17274640	mouse	intact	0.795495051605687
26891	209318	6753490	94401363	38373690	47078240	invivo	9707402,14647295	human	biogrid	0.92132916520403
57376	17978	10181166	6679024	21264355	5729858	in vitro	12145209	human	hprd	0.770241163174184
97112	19181	19526940	33859604	6321964	6322704	mi:0046(experimental knowledge based)	16554755	yeast	mint	0.617611969695401
19074	269623	6679457	31559873	46276889	14149773	yeast-two hybrid	16169070	human	hprd	0.808087176157636
22335	16881	6755967	6754544	6324273	6320038	mi:0046(experimental knowledge based)	16554755	yeast	mint	0.649923835088475
11980	70882	7106257	82799864	6319293	6320824	mi:0363(inferred by author)	16429126	yeast	intact	0.599979292782676
11551	11554	78711826	6680666	15718670	4557265	in vivo	12529373	human	hprd	0.977500409971632
59095	21885	11612657	94373338	11612655	21541824	mi:0398(two hybrid pooling)	16169070	human	intact	0.586385597149869
18034	219158	9506921	94398167	19923223	40548408	mi:0676(tap)	14743216	human	intact	0.784471240990425
15194	23969	45439304	46559412	90903231	24308229	in vivo; in vitro; yeast-two hybrid	12354780	human	hprd	0.789878374920213
18760	68458	6679351	27754044	4506075	15147250	in vitro; in vivo	15003508	human	hprd	0.503768124550409
12263	15139	7304937	6754164	14550407	38016947	in vitro	12878586,8175701	human	hprd	0.825046806830026
11910	13198	31542154	31982415	71902536	21361118	in vivo; in vitro	8622660,16189514	human	hprd	0.811811103757445
52432	633223	22726177	82795783	6321248	6322769	mi:0676(tap)	11805826,16429126	yeast	intact	0.749197419798889
20638	21976	6678053	6755851	38150007	4507635	yeast-two hybrid	11549288	human	hprd	0.734842222384669
15465	16193	31542963	13624311	4504491	10834984	mi:0030(cross-linking studies)	11238657	human	mint	0.821372802486464
22035	14082	6678431	6753812	4507593	4505229	mi:0096(pull down)|mi:0019(coip)	10894160,12198154	human	intact	0.915813956050701
19349	75581	6679599	12963821	6323642	6321611	two-hybrid	12802060	yeast	biogrid	0.876465583044438
103573	70640	38604071	94404853	6321657	6324211	two-hybrid	11027275	yeast	biogrid	0.875158093343213
66877	66094	13385288	83027443	6323146	6324182	affinity capture-ms	12509417	yeast	biogrid	0.860267230591343
23882	192196	6753938	20373167	5729836	7706310	mi:0018(two hybrid)	15383276	human	intact	0.610779332557983
22324	22596	31981440	27753977	7108367	10863945	in vivo	10673353	human	hprd	0.891928896975746
17869	19645	71834865	6677679	71774083	4506435	in vivo	7838535	human	hprd	0.969528962697945
16590	20779	10863917	70794809	4557695	38202217	in vitro	12878163	human	hprd	0.817006188361085
110355	14309	33859769	31980789	4501971	31657138	in vitro	10379886	human	hprd	0.716742574806823
68777	18071	21312110	6754852	24585871	24639715	mi:0018(two hybrid)	14605208	drome	intact	0.916808788822376
110893	22630	17978254	6756039	15147254	5803227	in vitro	16679322	human	hprd	0.491110392105724
18754	18708	6755084	68299809	6755084	68299809	mi:0019(coip)	11139474	mouse	intact	0.554899468646434
19247	27218	6755228	29336066	33356177	4506969	in vitro; in vivo; yeast-two hybrid	11806999,16189514	human	hprd	0.620151513677781
544817	223499	83776555	38348458	6321003	6323018	mi:0363(inferred by author)	16429126	yeast	intact	0.609067593239493
74320	213464	21362285	27369714	6324012	6319320	affinity capture-ms	12453421	yeast	biogrid	0.853094978149899
69716	235527	82951878	30520123	11321607	9966819	mi:0398(two hybrid pooling)	16189514	human	intact	0.670122927280143
16822	16428	31543115	6754386	5031855	15718680	mi:0047(far western blotting)	10556826,10636929	human	mint	0.618914042503327
109689	53599	30089716	8393787	10880136	21361274	mi:0018(two hybrid)	missing_pmid	human	mint	0.712046847381908
13669	56347	46575903	22203755	6319553	6323969	mi:0676(tap)	11805826,16429126,16554755,9660829,14759368,11179233,12411506,11018020,17200106	yeast	intact	0.859244799192491
14579	67399	6753972	42475998	32483371	47157328	mi:0398(two hybrid pooling)	16189514	human	intact	0.756417157027401
238217	57808	82942312	15042947	6323104	6324808	affinity capture-ms	17200106	yeast	biogrid	0.812812460745438
226413	20779	82882664	70794809	32481206	38202217	mi:0424(protein kinase assay)	17053785	human	mint	0.501199228059578
21939	18201	70608202	6754898	4507581	31543297	in vitro	10601289	human	hprd	0.64347020024761
22661	19285	6756049	6679567	11415036	42734430	in vitro; yeast-two hybrid	10727401	human	hprd	0.938035412642223
14677	26413	74271899	84579909	6320858	6321477	affinity capture-western	12867033	yeast	biogrid	0.788209758828527
20907	20277	15011853	6755412	4759182	4506817	mi:0096(pull down)	12562778,11845306	human	mint	0.508168556163375
71699	18570	82734231	6755000	82734231	6755000	mi:0397(two hybrid array)	11591653	mouse	intact	0.699127359595723
56371	12566	9789959	7949020	6321435	6319636	mi:0007(anti tag coip)	11805837,11566880,10074450,15744308,14574415	yeast	intact	0.709498896985917
13543	73754	87299588	40068502	4758216	8922446	mi:0398(two hybrid pooling)	16189514	human	intact	0.839743598935746
16665	19132	6680602	7305413	24430190	21264345	mi:0398(two hybrid pooling)	16189514	human	intact	0.622815225372395
11765	11769	56744242	6671559	56744242	6671559	mi:0018(two hybrid)	9733768	mouse	intact	0.919272960254705
16456	70737	27734847	94369778	8393638	16262452	in vivo; in vitro	10877843	human	hprd	0.830421948714254
230737	69902	21704088	37537520	6324381	6322843	mi:0676(tap)	16429126,17200106	yeast	intact	0.782757735046226
14784	241308	6680083	30424836	4504111	7662070	in vivo; in vitro	10747847,16189514	human	hprd	0.886046649480906
14463	22762	46909569	6756071	33188461	6912370	in vivo; in vitro; yeast-two hybrid	9927675,11297508	human	hprd	0.700664460332785
105504	75914	46402177	82902121	6323195	6321204	mi:0676(tap)|mi:0399(2h fragment pooling)	16429126,11283351,10022848,8978675,15583030,16624861,17200106	yeast	intact	0.957388762650766
22026	22030	67906168	83921633	36950991	22027612	in vivo; in vitro	12547194	human	hprd	0.92995427672377
20238	230793	33636696	34916059	51479158	71274144	yeast-two hybrid	16713569	human	hprd	0.919661359958494
14853	78697	58331156	94374339	16130658	16130652	0096(pull down)	16606699	ecoli	intact	0.727059051624267
13642	19249	31542597	6755232	4758250	18375646	in vitro	9920925	human	hprd	0.752335517437516
11911	434784	6753128	66348058	33469974	6912480	mi:0398(two hybrid pooling)	16189514	human	intact	0.88055832395961
50505	21771	7657064	31982959	6325235	6320531	mi:0007(anti tag coip)	11805837	yeast	intact	0.763768554354188
18596	56440	6679259	71043944	4505683	23111034	in vivo; in vitro; yeast-two hybrid	9819414,16189514	human	hprd	0.743827475374742
208643	277854	56699432	70909320	6321601	6322598	affinity capture-ms	14759368	yeast	biogrid	0.757549205241331
20833	15270	33695134	7106331	6323571	6320431	mi:0398(two hybrid pooling approach)	16554755	yeast	mint	0.908003110321378
78943	77038	13249351	12963847	6321870	6320969	biochemical activity	16319894	yeast	biogrid	0.772937376164121
14026	15162	94393520	34734056	7706687	30795229	mi:0096(pull down)	12029088	human	intact	0.614109722961311
19207	170721	6679517	18700030	24586628	28572036	mi:0399(2h fragment pooling)	15710747	drome	intact	0.857956055108085
22034	228607	38348246	21450263	4759254	83776598	in vivo; in vitro	16153868	human	hprd	0.713407907504168
12075	107993	66792790	50872159	4502399	4502995	in vitro; yeast-two hybrid	7504675	human	hprd	0.655635851757511
18709	20416	6679321	15778828	4826908	52693921	in vivo	8662998	human	hprd	0.917240801635754
20238	268721	33636696	94397853	51479158	42734323	mi:0018(two hybrid)	16713569	human	intact	0.862022476647016
12298	67279	80861468	56119162	54607064	7705592	mi:0398(two hybrid pooling)	16169070	human	intact	0.721178178555203
14103	14269	6753818	84662770	4557329	38524622	mi:0096(pull down)	12023017	human	mint	0.76143290330472
12458	244332	6753318	33942110	37188165	8923890	in vivo; in vitro	11714836	human	hprd	0.646528249259193
22099	20220	6755899	6677847	20129859	17738001	mi:0018(two hybrid)	14605208	drome	intact	0.853316206971811
232989	245610	94381861	66571305	21536320	11545757	in vitro	11073998	human	hprd	0.873782390090835
23807	51792	6753118	8394027	5453557	21361399	mi:0398(two hybrid pooling)	16169070	human	intact	0.926410959243322
269116	228765	35215309	21704054	89903008	38016916	in vitro; yeast-two hybrid	11152476	human	hprd	0.885290930333974
15213	20482	6754188	84875517	20149603	4885599	mi:0018(two hybrid)	15231748	human	mint	0.885920729066232
633817	20102	82943744	6677805	6321987	6322605	mi:0676(tap)	16429126	yeast	intact	0.800826994491308
56532	67300	9910534	51491845	40254844	4758012	mi:0676(tap)	14743216	human	intact	0.478256994383375
228960	235442	29789393	27734154	6324555	14318517	co-purification	16107716	yeast	biogrid	0.798300263523217
245860	13665	86990446	13385624	6320052	6322466	mi:0363(inferred by author)	16429126	yeast	intact	0.730181089848698
72183	74019	27754031	63147418	88703041	20070262	mi:0018(two hybrid)	17043677	human	intact	0.738921085843031
234779	56743	26986603	9910604	4505871	14702182	in vitro	12514734,16189514	human	hprd	0.63273143186624
215335	57295	31982566	51317397	6324228	6320618	two-hybrid	16093310	yeast	biogrid	0.733624611065183
20843	71521	42734454	94376345	31563531	22094121	mi:0006(anti bait coip)	17113138	human	intact	0.952484773649416
17089	66409	13384622	30794470	8923398	46195723	mi:0006(anti bait coip)	17353931	human	intact	0.908735434964446
56489	11950	31981053	78214312	7661946	21361565	mi:0006(anti bait coip)	17353931	human	intact	0.672134177000271
20528	12385	6678015	6753294	6980958	55742755	mi:0007(anti tag coip)	16396496	rat	intact	0.494094260086039
22034	22192	38348246	21704162	4759254	4507791	mi:0006(anti bait coip)	17353931	human	intact	0.558617606442071
17128	16428	31543224	6754386	31543224	6754386	affinity capture-luminescence	15761153	mouse	biogrid	0.683885303588492
57315	66254	10181122	21313560	6320926	6324989	affinity capture-ms	17200106	yeast	biogrid	0.709895956522523
12914	12387	70995311	6671684	4758056	4503131	in vivo	11973335	human	hprd	0.909504501339368
12912	14815	82546874	85861176	4758054	4504133	in vitro	7621901,8449898,16189514	human	hprd	0.932970800533925
68776	216825	30794436	51921307	6323626	6323879	mi:0046(experimental knowledge based)	16554755	yeast	mint	0.929730793354801
17126	66854	31560568	21362275	31560568	21362275	affinity capture-luminescence	15761153	mouse	biogrid	0.687184383617826
242687	77254	23510313	62339417	23510313	62339417	mi:0018(two hybrid)	15102471	mouse	intact	0.75818457958314
74196	71750	31981965	76559940	6324016	9755328	mi:0096(pull down)	14690591	yeast	intact	0.739374434149501
12545	50797	6753370	29789080	6320187	6321301	mi:0007(anti tag coip)	11805837	yeast	intact	0.572817598095062
20637	101943	67846113	19527174	6322128	6323592	affinity capture-ms	17200106	yeast	biogrid	0.692241579842985
16553	11767	30794518	6671557	21361722	14210504	invitro	11106728	human	biogrid	0.718051030834374
13982	26379	6679695	6679693	62821794	18860920	in vitro	9058380	human	hprd	0.939095455330414
100683	68845	82899877	21313052	6321891	6321823	mi:0046(experimental knowledge based)	16554755	yeast	mint	0.732368258487142
433759	21974	6680193	34328148	13128860	19913408	mi:0018(two hybrid)	11136718	human	mint	0.759350381773406
234865	19156	26986607	34328185	45550794	28571996	mi:0399(2h fragment pooling)	15710747	drome	intact	0.849709120940386
12914	20850	70995311	6755672	4758056	21618342	mi:0006(anti bait coip)	9989503	human	intact	0.948469691364249
67747	192292	94399923	22219434	13124763	7019333	yeast-two hybrid	16189514	human	hprd	0.79935111715673
110279	230868	82933625	38348466	82546845	31543153	mi:0398(two hybrid pooling)	16169070	human	intact	0.895049574495174
13871	23894	31542614	31981225	15834617	6681762	in vivo; in vitro	9771713,16189514	human	hprd	0.885784581786168
26413	233802	84579909	94381225	71985935	17564998	two-hybrid	14704431	caeel	biogrid	0.586362356556292
19167	70231	31981534	31980645	71998965	17543358	mi:0398(two hybrid pooling)	11559592,14704431	caeel	intact	0.581410629427528
11461	67097	6671509	13399310	4501885	4506679	mi:0071(molecular sieving)	15047060	human	intact	0.951088007455047
12607	22121	67188876	31981945	6320265	6322058	mi:0676(tap)	16429126,17200106	yeast	intact	0.588329172608419
54198	75581	31560433	12963821	6324933	6321611	mi:0397(two hybrid array)	15263065	yeast	intact	0.863931467777397
28114	14113	31542461	31982373	6319447	6320190	mi:0398(two hybrid pooling approach)	16554755	yeast	mint	0.546489316158505
20739	13800	19526481	6753754	4507189	39930375	yeast-two hybrid	16336193	human	hprd	0.934880972900468
229906	75786	21704076	66955862	6325343	6323074	mi:0399(2h fragment pooling)	11283351	yeast	intact	0.53949550693953
14083	20416	6679741	15778828	24476013	52693921	in vivo; in vitro	11980671,16189514	human	hprd	0.863327110788743
14784	20116	6680083	6677813	4504111	4506743	mi:0096(pull down)	12577067	human	intact	0.730327444601014
81702	239833	40549395	27370232	28571867	21357023	two-hybrid	14605208	drome	biogrid	0.802170709750199
268449	436081	46430508	94385943	6324445	6325006	affinity capture-ms	17200106	yeast	biogrid	0.526165511625102
15469	20585	9790109	67763824	6319508	6323060	mi:0397(two hybrid array)	14690591	yeast	intact	0.492308439586215
208715	13629	31981842	33859482	6323509	6324707	mi:0676(tap)	16429126	yeast	intact	0.782646839980098
66713	74192	22122825	21312654	6320175	6322127	mi:0071(molecular sieving)|mi:0676(tap)|mi:0007(anti tag coip)|mi:0363(inferred by author)|mi:0364(inferred by curator)	15485833,11805826,11805837,16429126,14681455,12499356,11331312,11248049,16183906,17200106	yeast	intact	0.863411373991521
67738	22218	13385854	6678489	6323246	6320718	mi:0046(experimental knowledge based)	16554755	yeast	mint	0.534582017940857
17773	14679	6678954	33563256	5174593	5729850	mi:0676(tap)	17215244,10598579	human	intact	0.605408247307316
50754	56438	21218434	9790191	6322143	6324438	mi:0007(anti tag coip)	11805837	yeast	intact	0.660669011918503
14309	20194	31980789	6677833	31657138	4506761	mi:0018(two hybrid)	15196694	human	mint	0.839920470892166
18613	18754	74024907	6755084	21314617	4885563	in vitro	10801826	human	hprd	0.466686634164947
26431	19826	34447227	6677757	28573879	24645403	mi:0018(two hybrid)	14605208	drome	intact	0.562146444586482
21841	67332	6755783	13385598	6324312	6323176	mi:0676(tap)	11805826,16429126	yeast	intact	0.701838567974883
22337	17978	31543944	6679024	63054845	5729858	in vivo	12089346,10748178	human	hprd	0.923428653302278
22352	74309	31982755	61744458	62414289	13540513	in vitro	11802775	human	hprd	0.588678552179917
26417	19730	21489933	6677735	91718899	24307909	in vitro	9155018	human	hprd	0.513025045656625
676980	24061	94402546	9790237	6325399	14318514	mi:0018(two hybrid)	11087867	yeast	intact	0.664263763129267
54170	18458	8567356	31560656	6321602	6321013	mi:0676(tap)	16429126	yeast	intact	0.89742672823811
56471	76614	9790189	70608131	21361947	5803115	mi:0398(two hybrid pooling)	16169070	human	intact	0.6630122511544
104662	20104	28893443	6677809	6320143	6325167	mi:0676(tandem affinity purification)	16554755	yeast	mint	0.848599071591831
20817	15488	47059480	31982273	6323872	6322861	biochemical activity	16319894	yeast	biogrid	0.573539235410846
215449	67891	33859753	30794450	6321591	6320215	mi:0676(tap)	16429126	yeast	intact	0.794498293461948
228410	54451	21704042	31980904	6323706	6323307	mi:0676(tap)	11805826,16429126,17200106	yeast	intact	0.614193759060617
223255	271424	21703922	27370542	6321894	6320220	mi:0398(two hybrid pooling approach)	16554755	yeast	mint	0.610304902578616
19159	194231	31981544	82895242	4758968	5453623	mi:0398(two hybrid pooling)	16189514	human	intact	0.577199813830483
17768	15510	6678952	31981679	16128513	16131968	0096(pull down)	16606699	ecoli	intact	0.648805453819266
26556	66860	41281771	57164407	4759198	57164405	in vivo; in vitro	15673434	human	hprd	0.758940301774301
227331	20630	34365797	6755596	42476299	4507127	mi:0018(two hybrid)	16120600	human	intact	0.516735461481126
12368	22029	31981865	31981953	14916483	5032193	in vitro	11098060	human	hprd	0.920243340833829
66249	216961	13384846	41281697	6324720	6323460	mi:0046(experimental knowledge based)	16554755	yeast	mint	0.789271645669149
19352	56150	6755264	31543218	6325434	6322430	biochemical activity	8183917	yeast	biogrid	0.925621849313843
68094	107182	37718972	82998465	14318562	6325175	affinity capture-ms	17200106	yeast	biogrid	0.511636492403271
17218	331026	6678830	29244556	6323304	6320148	mi:0676(tap)	16429126	yeast	intact	0.588705201651164
76263	76614	21313138	70608131	7705704	5803115	mi:0006(anti bait coip)	17353931	human	intact	0.472359182411825
20924	331026	22094123	29244556	6323632	6320148	mi:0676(tap)	16429126	yeast	intact	0.48617585155084
209446	22628	27819657	31543976	8659574	21464101	in vivo	15324660	human	hprd	0.662063122528172
13179	17393	6681143	6754716	19743846	4505219	in vitro	9148753	human	hprd	0.483008980937037
15469	12859	9790109	6753500	6319508	6321251	mi:0397(two hybrid array)	14690591	yeast	intact	0.914424951531886
24069	226075	70794807	34594661	19923479	34303944	mi:0398(two hybrid pooling)	16189514	human	intact	0.812368303470283
18392	67891	62460374	30794450	6323575	6320215	mi:0676(tap)	16429126	yeast	intact	0.85445742060027
22201	20020	6678483	6677795	6322639	6320061	biochemical activity	15960978	yeast	biogrid	0.822143509428313
27280	75619	7305377	27369557	6912590	45267832	mi:0006(anti bait coip)	17353931	human	intact	0.777794668577908
216987	18572	21450209	54607128	6320657	6323885	mi:0676(tap)	12150911,16429126	yeast	intact	0.878484535753084
18508	230673	7305369	22122681	45549245	21357127	mi:0399(2h fragment pooling)	15710747	drome	intact	0.773495425766613
14784	14248	6680083	11528490	4504111	4503743	mi:0096(pull down)	12577067	human	intact	0.875835772536307
77578	72135	56606137	82923112	72256200	30911103	in vivo; in vitro; yeast-two hybrid	11955446,14612447	human	hprd	0.863995613167825
14731	16341	6754046	45476573	4504079	4503521	mi:0398(two hybrid pooling)	16169070	human	intact	0.712629754735227
53330	107975	31543938	54291704	42544207	30089916	in vitro; in vivo	14608369	human	hprd	0.6320722902628
68137	72322	19527170	24429570	6319431	6320542	mi:0676(tap)	16429126	yeast	intact	0.60410044852976
216185	99730	94388791	20270192	6320371	6323540	mi:0401(biochemical)|mi:0019(coip)|mi:0676(tap)|mi:0071(molecular sieving)|mi:0399(2h fragment pooling)	10788514,11805826,12138208,16429126,11283351,16554755,10655498,12052880,11533254,15448131,17200106	yeast	intact	0.951194550835527
627352	76846	94406757	33504483	6325280	6319666	mi:0676(tap)	16429126	yeast	intact	0.541525715695095
18861	28114	6679397	31542461	17136970	21355201	mi:0399(2h fragment pooling)	15710747	drome	intact	0.555896377647537
18015	22218	34878892	6678489	4557793	54792065	mi:0007(anti tag coimmunoprecipitation)	17036045	human	mint	0.60656203741302
14886	20848	6754096	47458807	14670352	21618338	in vivo; in vitro	9584171	human	hprd	0.816370644546091
13388	638857	40789272	94402538	17137388	24645249	mi:0045(experimental interac)	unassigned4	drome	intact	0.89579793803251
15254	320806	33468857	34328425	6320078	6322359	mi:0046(experimental knowledge based)	16554755	yeast	mint	0.534574486541783
12236	20618	6753212	6755592	59814247	4507113	in vitro; in vivo; yeast-two hybrid	14576821,16189514	human	hprd	0.789209823029469
17128	17125	31543224	31543220	31543224	31543220	affinity capture-luminescence	15761153	mouse	biogrid	0.9364183737803
225280	109275	94405248	46048344	6320791	6324269	mi:0046(experimental knowledge based)	16554755	yeast	mint	0.931269835628854
15270	241627	7106331	94368664	6320431	6320045	mi:0046(experimental knowledge based)	16554755	yeast	mint	0.586386865454189
53624	17075	8393144	6678752	24496765	4505059	in vitro	16054130	human	hprd	0.979523249075973
22213	207958	20806111	34147157	29893557	51889724	mi:0006(anti bait coip)	17353931	human	intact	0.764408885611377
12517	17060	6680890	31982209	4502683	7019535	in vivo	10820378,16189514	human	hprd	0.740217800134556
69878	20641	83027678	6678055	6325440	6321510	mi:0398(two hybrid pooling approach)	16554755,17200106	yeast	mint	0.794179847250611
16001	16002	33859572	6754310	4557665	4504609	in vivo	9972281	human	hprd	0.782559085970375
114143	20502	15991795	6677997	6321815	6322628	two-hybrid	16093310	yeast	biogrid	0.587267282340715
12608	20588	6753404	6678027	28872796	21237802	in vivo	10619021	human	hprd	0.799350117490268
12558	18163	94404734	6679118	14589889	11034811	in vivo	9971746	human	hprd	0.90380852120135
15375	668219	94392739	94406975	17561784	71984550	mi:0398(two hybrid pooling)	14704431	caeel	intact	0.66617539670786
67075	13135	31981111	6753598	6324659	37362695	mi:0007(anti tag coip)	16754853,9405463,12805367,16096345,16297388	yeast	intact	0.900066650719847
20333	50797	6755448	29789080	6323298	6321301	affinity capture-western	11970962	yeast	biogrid	0.905229367307114
66313	17125	57977277	31543220	57977277	31543220	affinity capture-luminescence	15761153	mouse	biogrid	0.690261953445332
19400	56041	6677669	23956096	17532013	71991545	mi:0398(two hybrid pooling)	14704431	caeel	intact	0.741204575510458
22121	620213	31981945	82880886	6322058	6323481	affinity capture-ms	17200106	yeast	biogrid	0.731889024550305
12812	232664	31044475	82802304	4758024	32171244	yeast-two hybrid	16713569	human	hprd	0.701121348290079
640390	52432	94375555	22726177	31317292	51093851	affinity capture-luminescence	15761153	human	biogrid	0.931993250682547
68801	327762	31981653	46849783	6319882	6321958	affinity capture-western	9121462	yeast	biogrid	0.701548472888606
54160	30960	8567340	7305623	6324042	6320966	mi:0046(experimental knowledge based)	16554755	yeast	mint	0.904574590960069
72068	230649	83745114	94373619	6320036	6324014	mi:0676(tap)	11805826,16429126	yeast	intact	0.893923584101091
21941	22033	6678385	6755867	68348711	22027627	in vivo; in vitro; yeast-two hybrid	8999898,11971184,8943059	human	hprd	0.69845664991962
75062	20227	82894810	31982722	6320174	6324884	affinity capture-ms	17200106	yeast	biogrid	0.754109414247009
66156	66105	13384770	13384718	6320196	6319556	reconstituted complex	10888670	yeast	biogrid	0.967148769671421
217869	69237	29893569	31560110	6325298	6325164	mi:0676(tap)	11805826,16429126	yeast	intact	0.882150306200262
21393	59011	6755726	10946924	4507435	10864053	mi:0096(pull down)	10984498,16189514	human	mint	0.956121133021038
72198	214627	21312352	94383730	6322411	6324457	mi:0007(anti tag coimmunoprecipitation)	11805837,14759368,16554755,15935759,15935758,15828860,17200106	yeast	mint	0.731281270556921
83409	54562	13752573	9506867	20130119	20129113	mi:0018(two hybrid)	14605208	drome	intact	0.766246466424091
13542	319478	47933344	52138548	32479521	13376816	in vivo; in vitro; yeast-two hybrid	11113207	human	hprd	0.949813998189415
142980	225471	31543872	27734184	4507531	33386674	in vitro; yeast-two hybrid	14519765	human	hprd	0.808696049257471
320404	18750	82883569	6755078	38569400	4506067	in vitro	9374536	human	hprd	0.601448769339662
18519	75617	94403896	28372479	6321691	6321464	mi:0676(tap)	14660704	yeast	intact	0.839396902019767
52202	74111	42794007	30794154	6324532	6325369	mi:0046(experimental knowledge based)	16554755	yeast	mint	0.812158737811105
11686	110308	6753040	20911031	4502053	4557890	in vivo; yeast-two hybrid	10727209	human	hprd	0.518546166930412
14950	11465	18034682	94373495	6322749	14318479	mi:0676(tap)	16429126	yeast	intact	0.754538052790647
20182	17979	13489062	6679026	11415052	32307124	in vitro; in vivo	9267036	human	hprd	0.746573802209373
12189	18044	31560812	6754848	6552299	11496974	in vivo	11777930	human	hprd	0.540321551818447
320632	677519	40018610	94385961	6321020	6324237	mi:0046(experimental knowledge based)	16554755	yeast	mint	0.924068972178785
18479	22628	6754978	31543976	42794769	21464101	in vivo	15324660	human	hprd	0.710096012000967
16822	17444	31543115	6754722	5031855	4758476	mi:0398(two hybrid pooling)	16189514,17235283,12773374,10224278,10021361	human	intact	0.84118681619458
665032	620213	94375578	82880886	14318557	6323481	affinity capture-ms	17200106	yeast	biogrid	0.90432343402
12017	13982	34398362	6679695	34398361	62821794	in vivo	8524784	human	hprd	0.929793885905108
93760	57376	94372622	10181166	21264575	21264355	mi:0019(coip)	11780067	human	intact	0.796199521515376
330662	140579	88853584	46877052	88853584	46877052	mi:0018(two hybrid)	15102471	mouse	intact	0.959215527773383
78294	13196	76443694	65301464	4506713	46094081	mi:0007(anti tag coimmunoprecipitation)	17255943	human	mint	0.556655134749976
99730	108143	20270192	18079237	6323540	6323892	mi:0676(tap)	11805826,16429126,16554755,12052880,15448131,17200106	yeast	intact	0.931168543223626
11837	268449	6671569	46430508	6323371	6324445	affinity capture-ms	17200106	yeast	biogrid	0.710272443049797
19826	12537	6677757	33695123	6857826	16332372	mi:0006(anti bait coip)	17353931	human	intact	0.593908993948858
269254	20020	37574140	6677795	6323462	6320061	two-hybrid	15121901	yeast	biogrid	0.526658978555455
66922	67204	13399308	14149756	6324675	6325018	mi:0676(tap)	16429126	yeast	intact	0.7526878718581
56438	78797	9790191	30142675	6324438	6325305	mi:0397(two hybrid array)	14690591	yeast	intact	0.530242180854448
210789	215690	82955739	28077105	7662198	27262622	yeast-two hybrid	12421765	human	hprd	0.901918666643577
67242	69731	21313050	21312380	21313050	21312380	mi:0397(two hybrid array)	11591653	mouse	intact	0.854401015074601
13388	22160	40789272	6755907	17137388	85725062	mi:0045(experimental interac)	unassigned4,10660560	drome	intact	0.939035105017239
18227	20111	7305325	6677811	5453822	20149547	in vivo	16223362	human	hprd	0.685532972427121
17240	74277	94403871	13386358	5031905	6912276	mi:0398(two hybrid pooling)	16189514	human	intact	0.590465219557104
11766	11769	6671555	6671559	6671555	6671559	mi:0018(two hybrid)	9733768	mouse	intact	0.927954237548682
60597	70686	31982684	18485490	6912492	38372911	in vitro	12524447	human	hprd	0.835944565099678
22413	14362	31980721	31981157	4507927	4503825	in vivo; in vitro	10557084	human	hprd	0.995029324240782
18133	20198	6754876	33859624	4505423	4506765	in vitro; yeast-two hybrid; in vivo	12147716,14606958	human	hprd	0.937769579874377
70572	20115	29789199	6755376	24797086	4506741	in vitro	9687515	human	hprd	0.9188109463547
12914	66341	70995311	34328069	4758056	56605998	in vitro; in vivo	15987788	human	hprd	0.762496356002462
74320	217127	21362285	29244000	56243590	5901962	mi:0398(two hybrid pooling)	16169070	human	intact	0.840963082333573
17999	65113	56699423	94404816	38257155	13386480	in vivo; in vitro	11042109,11748237	human	hprd	0.565202213738241
19053	20022	8394024	6755362	6320013	6324569	mi:0007(anti tag coip)	11805837	yeast	intact	0.912754090468853
19732	215449	46195800	33859753	4758532	58219792	in vitro; yeast-two hybrid	8939933,16189514	human	hprd	0.624360494393464
208266	216961	40556381	41281697	6320648	6323460	mi:0398(two hybrid pooling approach)	16554755	yeast	mint	0.552577325682182
68275	59053	18390321	10946998	4506583	13124773	mi:0018(two hybrid)	16169070	human	mint	0.864221319729469
68275	13404	18390321	6753650	4506583	23238219	in vitro	9826763	human	hprd	0.557014517711268
245474	22121	83002543	31981945	6323204	6322058	mi:0676(tap)	16429126	yeast	intact	0.895824832903469
27979	80744	29789343	27881425	6324937	6321717	mi:0676(tandem affinity purification)	16554755	yeast	mint	0.873086738591015
56212	17128	9625037	94405523	46249393	4885457	in vivo	15761153	human	hprd	0.481618687040925
13665	13690	13385624	34486094	4758256	4503539	mi:0029(cosedimentation through density gradients)	16932749	human	mint	0.656929872000032
66492	319322	13385046	30794206	6320105	6323896	affinity capture-ms	17200106	yeast	biogrid	0.837371825438147
26428	71529	31543374	31542033	17137484	20130237	mi:0018(two hybrid)	15575970	drome	intact	0.746813499266692
14634	380840	6680021	41235733	45549239	24639281	mi:0399(2h fragment pooling)	15710747	drome	intact	0.529494767511666
18128	19661	31543332	21729751	27894368	4506453	in vivo	11511084	human	hprd	0.68062991149292
12387	20586	6671684	76253779	4503131	21071056	in vivo	11532957	human	hprd	0.611459717348264
67459	13627	33468981	51873060	6322994	6325337	mi:0676(tap)	16429126	yeast	intact	0.777126475321235
19663	635169	33342267	94372388	5803141	41054804	mi:0398(two hybrid pooling)	16189514	human	intact	0.58725203813482
669344	20415	94396321	6755506	4505893	7382460	yeast-two hybrid	15862967	human	hprd	0.844454206743329
108800	20980	30425068	31543797	21361863	31543670	in vitro; in vivo	11381094	human	hprd	0.742383124671982
19024	76787	6679435	94382220	57163847	32189362	in vitro	9624153	human	hprd	0.881587648340947
20269	17876	94366494	27819594	24642537	24645384	two-hybrid	14605208	drome	biogrid	0.817154615715204
68969	74117	21312159	23956222	5031711	5031573	mi:0006(anti bait coip)	17353931	human	intact	0.9674831767785
13557	18514	83523736	34365779	24648772	24642377	two-hybrid	14605208	drome	biogrid	0.844712013844043
52686	13629	60097935	33859482	9864778	6324707	mi:0676(tap)	16429126	yeast	intact	0.777409446986794
672655	209357	94396285	31088894	6325282	6325313	mi:0046(experimental knowledge based)	16554755,8657139	yeast	mint	0.896883847163532
27405	12540	66932959	6753364	66932959	6753364	mi:0276(bn-page)	17205597	mouse	intact	0.650092301953831
72198	66942	21312352	31981163	6322411	6323947	mi:0676(tandem affinity purification)	16554755	yeast	mint	0.51953711644826
54451	67005	31980904	13385394	6323307	6320250	mi:0399(2h fragment pooling)	11283351	yeast	intact	0.749626278161823
11857	74734	33563236	63532842	56676393	4757770	yeast-two hybrid; in vivo; in vitro	11368848,11809807	human	hprd	0.903560055100541
15469	18005	9790109	6754818	6319508	6319327	mi:0397(two hybrid array)	14690591	yeast	intact	0.484129629441709
69305	17420	21312256	6678906	6324747	6320668	mi:0363(inferred by author)	16429126	yeast	intact	0.898462180646089
546778	24061	94368865	9790237	6320201	14318514	mi:0676(tap)|mi:0007(anti tag coip)	11805826,11805837,16429126,16554755,14614819,14614818,11983169,11309624,12654244,9990856,9335334,14613943,15383284,17200106	yeast	intact	0.59553015851195
16819	17395	34328049	7305277	38455402	74272287	in vitro	10339412,1281792	human	hprd	0.864352120453506
67199	15114	13385532	6754158	21536449	30061496	mi:0398(two hybrid pooling)	16169070	human	intact	0.673485656495998
26444	26443	7106389	6755198	4506189	23110944	mi:0018(two hybrid)	14733938,15225636	human	intact	0.972558323812893
18643	22248	6755040	6755939	4826898	4827048	mi:0398(two hybrid pooling)	16169070	human	intact	0.594079498892767
67186	624124	83745120	83004436	6320590	6324670	affinity capture-ms	17200106	yeast	biogrid	0.947992636696352
66408	110521	70887792	6681033	28329436	4504389	mi:0018(two hybrid)	16713569	human	intact	0.556098262104775
14812	18040	41680710	6679048	41680710	6679048	mi:0004(affinity chrom)	16236029	mouse	intact	0.605570323091684
17060	17444	31982209	6754722	31982209	6754722	mi:0018(two hybrid)	15102471	mouse	intact	0.80927942940932
19384	66244	6678365	32130521	6323324	6325248	two-hybrid	12578832	yeast	biogrid	0.624548796976926
11765	22145	56744242	6678467	6325286	6323554	mi:0676(tap)	16429126	yeast	intact	0.854310650482522
19249	192786	6755232	82617638	18375646	54633319	in vitro; yeast-two hybrid	12095257	human	hprd	0.727762130401555
14897	22145	62244123	6678467	6322842	6323554	mi:0676(tap)	16429126	yeast	intact	0.635747976110233
67832	97112	31980985	19526940	6324496	6321964	mi:0363(inferred by author)	16429126	yeast	intact	0.970066634737508
17387	20969	31982191	6755438	4826834	55749480	in vitro; in vivo	12464176,12904296	human	hprd	0.861324649240078
217109	54614	61656180	9055244	6322392	6322840	mi:0007(anti tag coip)	11805837	yeast	intact	0.791486713459956
14061	14064	6753798	27819641	4503635	4758326	in vitro	12732212	human	hprd	0.731922217735057
12696	19655	6680946	6755296	4502847	56699409	mi:0398(two hybrid pooling)	16189514	human	intact	0.958179731504728
22030	269966	83921633	39930413	83921633	39930413	mi:0018(two hybrid)	15102471	mouse	intact	0.854628467240665
68642	54387	21312086	11225270	7706047	19923191	mi:0398(two hybrid pooling)	16169070	human	intact	0.874283670636315
15469	66244	9790109	32130521	6319508	6325248	mi:0397(two hybrid array)	14690591	yeast	intact	0.613440813538797
66464	107182	13385026	82998465	6320349	6325175	mi:0676(tap)|mi:0363(inferred by author)	16429126	yeast	intact	0.710795527248935
56397	19645	50054117	6677679	6912448	4506435	mi:0096(pull down)	14506250	human	intact	0.731681156182894
223527	216825	30023855	51921307	41629677	6323879	affinity capture-ms	14718168	yeast	biogrid	0.857392316626893
56392	15461	31543701	6680271	41281398	4885425	mi:0096(pull down)	16301319,10783161,9674433	human	intact	0.601675742733521
53424	72236	8394490	29789217	5174731	8923846	in vivo; in vitro; yeast-two hybrid	12036294	human	hprd	0.697381546171835
13383	64337	82965043	11967949	4758162	7706567	in vivo	16473877	human	hprd	0.837797767800538
67891	621100	30794450	82995668	6320215	6320679	affinity capture-ms	17200106	yeast	biogrid	0.837320052299519
11835	110157	7304901	18497290	21322252	4506401	in vitro	8349631	human	hprd	0.637852867683589
26396	11836	31560267	27545181	13489054	4502193	mi:0018(two hybrid)|mi:0096(pull down)	11909642,16189514	human	intact	0.865595037120672
72169	217335	29789215	31541804	17402909	113427061	yeast-two hybrid	16189514	human	hprd	0.634510811764737
71702	20641	22779899	6678055	6323869	6321510	mi:0676(tap)	11884590	yeast	intact	0.929049615846211
13557	230257	83523736	21450285	24648772	17864284	two-hybrid	15575970	drome	biogrid	0.876491109874112
18195	59025	31543349	31560313	6319554	14318532	mi:0046(experimental knowledge based)	16554755	yeast	mint	0.693931600529748
11477	209268	40254649	29244558	4501895	45505169	in vivo	11266516	human	hprd	0.516695356179182
18754	13346	6755084	33563250	6755084	33563250	mi:0019(coip)	11139474	mouse	intact	0.546589021721812
12237	269966	31560618	39930413	17537541	71997179	two-hybrid	14704431	caeel	biogrid	0.617879074528752
13527	68342	46519164	58037109	17506443	17507827	mi:0398(two hybrid pooling)	14704431	caeel	intact	0.979857892836661
13823	22628	7305031	31543976	32490572	21464101	mi:0006(anti bait coip)	17353931,15324660,11996670,16189514	human	intact	0.524545413363317
319583	19090	84794637	23956060	46255052	13654237	in vitro	15194694	human	hprd	0.634774039927888
19679	74020	94376782	58037333	24308237	18677733	in vitro; yeast-two hybrid	12522145	human	hprd	0.818584741445432
224903	218543	94403925	27369842	21264343	21040255	in vivo; in vitro; yeast-two hybrid	14559993	human	hprd	0.777647206546896
67087	16480	13374561	28395018	113411912	12056468	mi:0006(anti bait coip)	17353931,16189514	human	intact	0.631988445522697
21809	21812	94394112	6678323	4507465	4759226	in vivo	11850637,12060054,12607775	human	hprd	0.701048696114201
54401	12322	31543974	28916677	31543974	28916677	mi:0029(density sedimentatio)	16236029	mouse	intact	0.591583879851605
53414	68729	46560591	37574064	51173724	15147333	mi:0398(two hybrid pooling)	16189514	human	intact	0.525654362367891
56489	56403	31981053	29788787	7661946	23397427	mi:0006(anti bait coip)	17353931	human	intact	0.661357532787349
69961	227615	21312504	28893473	24586046	78706552	mi:0398(two hybrid pooling approach)	14605208	drome	mint	0.813628317621203
14697	12465	6754018	6671702	6324786	6322524	mi:0007(anti tag coip)	11805837	yeast	intact	0.468707895807488
319885	76793	28892901	30424886	24308322	21314720	mi:0018(two hybrid)	15231748	human	mint	0.767735284424074
17127	18412	31543222	6754954	31543222	6754954	affinity capture-luminescence	15761153	mouse	biogrid	0.731859289309927
23996	276770	7110701	31712036	6320602	6320801	mi:0007(anti tag coip)	11805837	yeast	intact	0.730288710164622
30946	217431	94395895	56606027	6324382	6321584	affinity capture-ms	15964808,16554755,17200106	yeast	biogrid	0.9342005740186
18514	20336	34365779	83921574	24642377	28573215	mi:0018(two hybrid)	14605208	drome	intact	0.88680002811444
230249	231659	37718970	94375338	6321757	6321243	mi:0363(inferred by author)	16429126	yeast	intact	0.698794184526184
15194	15114	45439304	6754158	90903231	30061496	mi:0018(two hybrid)	9454836,7477378,9668110,10974549,9599014	human	mint	0.752576076265991
22248	52822	6755939	21312036	4827048	7662352	mi:0018(two hybrid)	16169070	human	mint	0.73136840265661
21991	631033	6678413	82916992	16131757	16131955	0096(pull down)	15690043	ecoli	intact	0.576206557249887
26445	26442	31981327	7106387	6320849	6321692	mi:0007(anti tag coip)	11805837,16554755,10848595,11029046,17200106	yeast	intact	0.869628384469315
192159	83814	20149742	14010861	6321959	6320972	two-hybrid	11290703	yeast	biogrid	0.932368960950285
14786	16337	6754066	6754360	71979665	4557884	in vivo; in vitro; yeast-two hybrid	10803466	human	hprd	0.862555064968325
12608	637733	6753404	83014391	28872796	4504425	in vitro	11748221	human	hprd	0.812659750274455
213895	666274	39930555	94400113	6325039	6324867	mi:0363(inferred by author)	16429126	yeast	intact	0.93986744547699
108014	15469	13385016	9790109	6320640	6319508	two-hybrid	10896665,12756332,8668183,9499403,10652296	yeast	biogrid	0.786582867354701
223255	268980	21703922	61098078	73808092	51242945	mi:0006(anti bait coip)	17353931	human	intact	0.504801614462042
12914	170742	70995311	18875358	4758056	42741652	in vivo	16098148	human	hprd	0.704597349182616
21374	30946	8850234	94395895	4507379	7019319	in vivo; in vitro	10648625	human	hprd	0.673150338072004
19173	26442	6755204	7106387	6325360	6321692	mi:0007(anti tag coimmunoprecipitation)	14759368,16554755,8628401,17200106	yeast	mint	0.9235695652684
15182	20467	87162464	28212270	4557641	52138513	mi:0007(anti tag coip)	16464847	human	intact	0.600710404232962
18607	109333	6755020	30520013	4505695	5453974	in vivo; in vitro	10753910	human	hprd	0.857196689531204
14581	229615	6753974	22122655	71037377	5174629	mi:0018(two hybrid)	11060035	human	mint	0.960289722166078
19732	217127	46195800	29244000	4758532	5901962	mi:0398(two hybrid pooling)	16169070	human	intact	0.71945564560046
60441	58520	13195606	10946822	22165364	6005719	mi:0398(two hybrid pooling)	16169070	human	intact	0.625207520265834
22030	56717	83921633	9910228	22027612	4826730	mi:0676(tap)	14743216	human	intact	0.703322709061425
12571	66877	14149637	13385288	17137264	17137126	mi:0018(two hybrid)	15575970	drome	intact	0.57826193241379
12958	67488	10946978	21312944	7019357	14149742	mi:0398(two hybrid pooling)	16189514	human	intact	0.655958185958513
22318	245944	6678551	45237183	6319289	6320230	affinity capture-western	11689439	yeast	biogrid	0.695835789507781
51788	11465	7949045	94373495	6324562	14318479	mi:0007(anti tag coip)|mi:0676(tap)	14645854,15045029,16299513	yeast	intact	0.943492656207573
20692	21825	6678077	47059073	4507171	40317626	in vitro	2745554	human	hprd	0.940444432006395
12021	26992	6680768	6755234	4557349	41350212	mi:0018(two hybrid)	15383276	human	intact	0.635820032799765
14357	209200	83816920	62909987	41352718	19923717	in vitro; in vivo	12670957	human	hprd	0.888986315795786
16515	20650	31560572	6678059	23110982	5803177	in vivo; in vitro	15024025	human	hprd	0.823911164280928
224092	319195	30017373	50355690	6321339	6322668	affinity capture-ms	12374754	yeast	biogrid	0.626627765389165
68879	18641	21539655	31560653	6319529	6323861	mi:0007(anti tag coip)	11805837	yeast	intact	0.491029949888018
271457	78287	13385374	31541996	19923262	70980547	in vitro	11062261	human	hprd	0.595977492316667
54401	19045	31543974	13994195	31543974	13994195	mi:0029(density sedimentatio)	16236029	mouse	intact	0.9603516941405
14815	18986	85861176	39573726	4504133	42476164	in vivo; in vitro	10490647,10480874,9584182,14522952,11096094	human	hprd	0.809333579658194
14810	14694	6680095	6680047	6680095	6680047	mi:0006(anti bait coip)|mi:0004(affinity chrom)	16236029	mouse	intact	0.472673485852558
218035	71732	31559894	58037259	6320285	6323887	mi:0676(tap)|mi:0006(anti bait coip)|mi:0029(density sedimentatio)	11805826,10944212,16429126,17200106	yeast	intact	0.94346652759465
55989	57315	9256555	10181122	6324886	6320926	affinity capture-ms	12068309	yeast	biogrid	0.79220473538025
19070	67054	40254521	13385434	41349449	5453539	mi:0398(two hybrid pooling)	16169070	human	intact	0.471157806382071
17127	93836	31543222	15809022	5174513	37595553	in vitro	14657019,16189514	human	hprd	0.665455008765666
76007	20482	37595742	84875517	37574606	4885599	mi:0018(two hybrid)	15231748	human	mint	0.906855567021545
26943	12034	31543853	6671622	39812106	6005854	mi:0006(anti bait coip)	17353931	human	intact	0.786989114795231
19346	245944	13195674	45237183	6323291	6320230	affinity capture-western	11689439,16473623	yeast	biogrid	0.521725782960705
67891	666669	30794450	94386296	6320215	6322984	affinity capture-ms	17200106	yeast	biogrid	0.965272988062754
17125	14836	31543220	6754076	5174509	27777663	in vivo	15761153	human	hprd	0.797524227982889
212528	107071	37574126	19527374	6320325	6321327	affinity capture-ms	14759368	yeast	biogrid	0.510152395981522
14409	17755	87299642	6678946	4503871	14165456	in vitro	11102469	human	hprd	0.845782423243841
18572	107094	54607128	40789092	6323885	6325245	affinity capture-ms	17200106	yeast	biogrid	0.845901672400318
110948	213895	20982837	39930555	6320060	6325039	mi:0046(experimental knowledge based)	16554755	yeast	mint	0.629298352589946
74838	22123	28269697	19705424	6320164	6320859	affinity capture-ms	12504901	yeast	biogrid	0.932008040714064
28030	233870	20070402	27370092	16131219	16131810	0096(pull down)|mi	15690043,pubmed	ecoli	intact	0.884889979817919
21412	11803	6755732	85861186	38202239	4885065	mi:0398(two hybrid pooling)	16169070	human	intact	0.833471844569385
14061	56316	6753798	9790009	4503635	21361163	in vitro	3944102,10556651	human	hprd	0.648452858459469
192191	231659	31981674	94375610	8922273	54607053	mi:0007(anti tag coip)	15175163	human	intact	0.69020919357052
26451	20103	31560517	6677807	6321335	6322583	affinity capture-ms	17200106	yeast	biogrid	0.706277014006648
22034	18216	38348246	9055296	4759254	4505477	invivo	10514511	human	biogrid	0.877135678903726
14677	19736	74271899	31543588	6980962	8394183	mi:0114(x-ray diffraction)	9108480	rat	intact	0.698431189867365
100088	16648	19527092	6680596	4502801	34485722	in vitro	10744690,16189514	human	hprd	0.756163408002503
12167	77593	6680802	22779926	6680802	22779926	affinity capture-luminescence	15761153	mouse	biogrid	0.739176401548308
20238	12812	33636696	31044475	51479158	4758024	mi:0018(two hybrid)	16713569,12757932	human	intact	0.908397310690787
213895	230737	39930555	21704088	6325039	6324381	mi:0029(density sedimentatio)	10684247	yeast	intact	0.809797862691368
21349	12162	6755716	31982487	24639385	17137520	mi:0018(two hybrid)	14605208	drome	intact	0.955923977331915
51792	26445	8394027	31981327	8394027	31981327	mi:0091(chromatography)	16857963	mouse	intact	0.840244250561714
70312	12412	82933506	94390618	45549144	24640713	mi:0018(two hybrid)	14605208	drome	intact	0.781346335467622
77038	56150	12963847	31543218	6320969	6322430	mi:0018(two hybrid)	10688190,missing_pmid	yeast	intact	0.821582322447376
21885	20472	94373338	33859628	21541824	21314677	yeast-two hybrid	12441302	human	hprd	0.897611525894901
16414	19152	6680490	31981542	89191865	71361688	in vivo	12960243	human	hprd	0.474935024079983
11465	675704	94373495	94384193	14318479	6324879	mi:0363(inferred by author)	16429126	yeast	intact	0.729699670172145
12181	268449	7304931	46430508	6323693	6324445	affinity capture-ms	17200106	yeast	biogrid	0.547232262889941
28040	18117	20070406	6754870	21357761	19922774	mi:0018(two hybrid)	14605208	drome	intact	0.911973838802583
54401	103963	31543974	94378885	31543974	94378885	mi:0029(density sedimentatio)	16236029	mouse	intact	0.758420433859488
208198	22248	94388452	6755939	20127580	4827048	mi:0398(two hybrid pooling)	16169070	human	intact	0.975357256757531
20907	20955	15011853	33468929	4759182	5032137	in vitro; in vivo	12853575	human	hprd	0.827497396763392
224092	668219	30017373	94406971	6321339	6324637	affinity capture-ms	12374754,16429126,17200106	yeast	biogrid	0.737781026260899
107831	105653	27923927	94398225	4502355	41281476	in vivo; in vitro; yeast-two hybrid	11245925	human	hprd	0.895203064228169
20869	12539	7106425	7949018	4507271	5901922	in vivo	12489981	human	hprd	0.56346705118968
14784	57257	6680083	69724858	4504111	21614496	mi:0096(pull down)	12577067,11094073	human	intact	0.794134834195374
16418	67239	27501448	31982662	6325273	6322934	mi:0676(tap)	11805826,16429126,17200106	yeast	intact	0.8323399015693
17869	50754	71834865	21218434	71774083	16117779	in vitro	16023596	human	hprd	0.50848437865293
54614	18458	9055244	31560656	6322840	6321013	mi:0676(tap)	16429126	yeast	intact	0.79316481249646
68505	26431	94406429	34447227	28573717	28573879	mi:0018(two hybrid)	14605208	drome	intact	0.876169257151856
57784	18572	10946638	54607128	6319854	6323885	mi:0676(tandem affinity purification)	16554755	yeast	mint	0.730402307967429
20528	103963	6678015	31543605	6980958	6981486	mi:0007(anti tag coip)	16396496	rat	intact	0.527053476088977
227867	15270	94368206	7106331	14318495	6320431	mi:0676(tap)	15353583	yeast	intact	0.624424137748122
117109	67676	94376669	13385804	38016922	13376253	invitro	15096576	human	biogrid	0.544806150218472
29869	55949	31982530	31980922	23199985	83376130	mi:0398(two hybrid pooling)	16169070	human	intact	0.468258310194665
14027	16681	46369471	46275808	4503613	47132620	in vivo	8999895	human	hprd	0.582874386358169
66409	270106	30794470	33186863	6321843	6320121	affinity capture-ms	16429126	yeast	biogrid	0.831713822707632
81004	105727	31543001	31543733	6319579	6320771	mi:0007(anti tag coip)	11805837	yeast	intact	0.632290297207652
22213	233726	20806111	74229034	6323664	6322592	mi:0397(two hybrid array)	14690591	yeast	intact	0.791004634828446
68837	20807	82935502	10048414	6324261	6323686	reconstituted complex	12711672,10959837,10899128,10894549	yeast	biogrid	0.842312178914104
12124	17210	6671638	6678824	4502411	11386165	mi:0053(fps)	16697956	human	intact	0.786769548688627
21872	12737	6678355	7710002	28416400	10863887	in vitro	10601346	human	hprd	0.885802215765653
675032	216705	94369291	94391458	6320486	6322585	mi:0046(experimental knowledge based)	16554755	yeast	mint	0.713023014058201
19099	70686	34328191	18485490	4885433	38372911	in vivo; in vitro	12524447	human	hprd	0.894222250346893
269966	23999	39930413	6755224	6323691	6321517	mi:0399(2h fragment pooling)	11283351	yeast	intact	0.735166204536902
207352	69745	71725365	21312396	6005824	47271454	in vitro; yeast-two hybrid	16510448	human	hprd	0.735318962337969
223774	67891	21703942	30794450	6324357	6320215	mi:0676(tap)	16429126	yeast	intact	0.701495627961923
76367	103573	31560052	38604071	6321701	6321657	mi:0018(two hybrid)|mi:0007(anti tag coip)	14519092,11805837	yeast	intact	0.506994036255021
28084	56369	25092662	31981004	14150155	7705724	mi:0018(two hybrid)	16189514	human	mint	0.667608684544101
69237	13001	31560110	7106277	6325164	6324613	mi:0018(two hybrid)	10688190,missing_pmid	yeast	intact	0.839659371971434
216848	22196	94390459	7549799	52630326	35494003	yeast-two hybrid	14609633	human	hprd	0.669889775161526
14682	14428	84662745	31560584	40254462	4503905	in vivo	9685625	human	hprd	0.688063809379442
22590	13870	7106449	6679679	17136722	17137732	mi:0018(two hybrid)	14605208	drome	intact	0.799607717718975
83602	68153	30141908	31980885	42476101	4504195	in vitro	11509574,9618479	human	hprd	0.866947273005128
30853	213539	21703770	21703784	4885487	4757834	mi:0006(anti bait coip)	17353931	human	intact	0.983207576783729
638857	77053	94402538	29789243	24645249	28573278	mi:0398(two hybrid pooling approach)	14605208	drome	mint	0.869085644123052
19264	20662	6755244	6678063	6755244	6678063	mi:0019(coip)	8570203	mouse	intact	0.919430375788074
22068	28240	7305597	31083376	5730102	4507689	in vivo; in vitro	12032305	human	hprd	0.923378605389748
72194	21402	94391917	31560543	6322549	6320535	mi:0007(anti tag coip)|mi:0018(two hybrid)	11805837,9499404,10688190,11259599,10213692,9346238,9312022,11283612,9819356,9491072,14747994,10582239,10430906	yeast	intact	0.806843570695166
544817	53414	83776555	46560591	6321003	6319724	mi:0363(inferred by author)	16429126	yeast	intact	0.700788648271012
19139	66419	10946854	13384980	16129170	16131813	0096(pull down)	15690043	ecoli	intact	0.532511027531995
56489	670348	31981053	94370578	7661946	5901926	mi:0676(tap)	14743216	human	intact	0.54123215391262
13640	13842	46560570	6679663	4503487	10140845	in vivo; in vitro	11416136	human	hprd	0.806364903669244
15574	56354	6680331	31980994	4758576	4507713	in vivo; in vitro	11573955,16189514	human	hprd	0.517748805205096
54401	79566	31543974	31981394	4507949	24308303	mi:0006(anti bait coip)	17353931	human	intact	0.500068765315362
22346	12858	6678567	6680986	4507891	4758038	mi:0006(anti bait coip)	17353931	human	intact	0.596405553212943
69792	66420	27754027	28497750	6321849	6319630	mi:0363(inferred by author)	16429126	yeast	intact	0.755546123639461
56095	66164	13384672	13928674	6319796	6325045	affinity capture-ms	17200106	yeast	biogrid	0.624104670017914
11845	104112	6680724	29293809	4502211	38569423	mi:0006(anti bait coip)	17353931	human	intact	0.629326763695878
11920	74182	6680740	28076921	6319383	6325147	mi:0007(anti tag coimmunoprecipitation)	11805837	yeast	mint	0.788452676383376
18538	69745	7242171	21312396	4505641	47271454	in vitro; yeast-two hybrid	16510448	human	hprd	0.495033418337853
14186	20848	6679789	47458807	47524173	21618338	in vivo; in vitro	11940572,11294897,10918587,12244095,11350938,12626508,8626374,12576423,14551213	human	hprd	0.782659053251794
59002	20867	70778726	14389431	16445434	5803181	mi:0006(anti bait coip)	17353931	human	intact	0.481911895400748
14773	244310	31980925	27370396	4885349	38202224	in vitro	11700307	human	hprd	0.490675179680963
14734	22422	31980680	34328153	4758462	17505193	in vivo	16227623	human	hprd	0.826779615927306
20528	53311	6678015	56676318	6980958	13929156	mi:0007(anti tag coip)	16396496	rat	intact	0.473205598667817
14784	621100	6680083	82995668	4504111	4506623	mi:0096(pull down)	12577067	human	intact	0.793592979947137
66585	20624	21313414	6755594	4758560	41152056	mi:0006(anti bait coip)	9774689,17353931	human	intact	0.63775997997959
109700	17180	84370023	6857810	31657142	4505111	in vivo; in vitro	10196235	human	hprd	0.912314003802961
16785	12419	31560560	94398924	59859885	6912292	in vivo	14730304,16189514	human	hprd	0.485688887630593
21955	67187	6755841	13385526	39930527	19923997	mi:0398(two hybrid pooling)	16189514	human	intact	0.874630938583782
16201	76444	6754340	21539647	24234756	13994129	mi:0398(two hybrid pooling)	16189514	human	intact	0.723412294187174
15398	17129	94377548	6678774	24497554	47778929	yeast-two hybrid	16087734	human	hprd	0.793039978009882
68576	216963	94371134	51921285	38788353	41393573	mi:0398(two hybrid pooling)	16169070	human	intact	0.850967316231005
13669	55944	46575903	9055214	4503509	4503523	mi:0006(anti bait coip)	17353931	human	intact	0.927312439393931
672655	674452	94396285	94395719	6325282	6323577	mi:0676(tap)	16429126	yeast	intact	0.725546898117324
211651	230484	83776592	31981898	66528888	63053524	in vivo	15694335	human	hprd	0.770394252361492
229707	51792	23956344	8394027	6324202	6319303	mi:0018(two hybrid)	10688190	yeast	intact	0.715029834492171
54401	12261	31543974	6680816	31543974	6680816	mi:0029(density sedimentatio)	16236029	mouse	intact	0.499449656510719
15507	21816	7305173	31982705	4504517	4507475	in vitro; in vivo	12100179	human	hprd	0.889093012165457
75788	18260	87044890	6679162	87044890	6679162	affinity capture-luminescence	15761153	mouse	biogrid	0.48686663977666
21762	18567	19882201	6679241	6321816	6324551	mi:0676(tandem affinity purification)	16554755	yeast	mint	0.870975448969442
20637	320632	67846113	40018610	6322128	6321020	mi:0046(experimental knowledge based)	16554755,11290703,9207794	yeast	mint	0.679691027619653
66882	68137	13385296	19527170	113414197	5803048	mi:0006(anti bait coip)	17353931	human	intact	0.646997457465791
234779	13822	26986603	29789052	26986603	29789052	mi:0018(two hybrid)	15102471	mouse	intact	0.945033237631533
22350	72333	83921618	94383588	21614499	93102361	in vivo; in vitro	1159819,11598191	human	hprd	0.740763470486986
20190	192196	45597439	20373167	45597439	20373167	mi:0018(two hybrid)	15102471	mouse	intact	0.680240360851603
14824	15530	6680107	94373894	4504151	62859979	mi:0018(two hybrid)	12900424	human	mint	0.597429072215246
11773	259300	6753074	55742711	14917109	21361462	in vitro	15182197	human	hprd	0.862218917159352
12824	17180	13624305	6857810	13435125	4505111	in vivo	10196235	human	hprd	0.556094012819618
76846	67134	33504483	23956150	6319666	6323226	affinity capture-ms	17200106	yeast	biogrid	0.840858612326093
27062	74026	70906474	94390658	70906474	94390658	mi:0018(two hybrid)	15102471	mouse	intact	0.753347166475464
20643	20901	27883844	6755682	4507129	20149592	mi:0096(pull down)	15848170	human	mint	0.521867426179391
51792	13627	8394027	51873060	6319303	6325337	mi:0676(tap)	16429126	yeast	intact	0.478938284304422
19341	235661	6679595	22122795	19923260	7705853	yeast-two hybrid	11243854	human	hprd	0.633521727773085
59014	67239	10946930	31982662	6324868	6322934	mi:0046(experimental knowledge based)	16554755,12048200,17200106	yeast	mint	0.929504983326645
12638	19156	14141185	34328185	90421313	11386147	mi:0006(anti bait coip)	17110338	human	intact	0.805796737699341
18815	21789	31982113	6678311	4505881	5730091	in vitro	8555184	human	hprd	0.661192915044588
54342	26444	9506761	7106389	14318503	6324535	mi:0046(experimental knowledge based)	16554755	yeast	mint	0.492111488526509
11835	17128	7304901	94405523	21322252	4885457	in vivo; in vitro	12226080	human	hprd	0.76075359927665
52705	57315	30519935	10181122	6319791	6320926	affinity capture-ms	11805826,12150911,16429126,17200106	yeast	biogrid	0.843193672335007
237222	67298	28933461	53729355	4503179	62909992	mi:0018(two hybrid)	16169070	human	mint	0.741524281867867
65961	15114	12746430	6754158	9966799	30061496	mi:0398(two hybrid pooling)	16169070	human	intact	0.719156770490788
12977	16952	75677416	6754570	75677416	6754570	mi:0096(pull down)	16267818	mouse	intact	0.599300559575697
216987	269470	21450209	30425338	6320657	6323158	mi:0676(tap)|mi:0363(inferred by author)	12150911,16429126,16554755,17200106	yeast	intact	0.773963790235999
230753	218543	68533246	27369842	4827040	21040255	in vivo; in vitro; yeast-two hybrid	14559993	human	hprd	0.726704949802542
12258	50909	6753218	62990160	73858570	66347875	in vitro	6282262	human	hprd	0.532528921061226
54720	26406	31542574	33468949	44680110	42794765	in vivo	16126726	human	hprd	0.524049412621523
20848	17977	47458807	6754800	21618338	22538457	in vitro; in vivo	11773079	human	hprd	0.908710758953418
675032	108077	94369291	87252727	6320486	6323430	mi:0676(tap)	11805826,16429126,16554755	yeast	intact	0.601062091061919
19242	59053	6679543	10946998	4506281	13124773	mi:0018(two hybrid)	16169070	human	mint	0.59512888861628
21849	12412	6755787	94390622	6755787	94390622	mi:0096(pull down)	10330177,10747027	mouse	intact	0.718437236352024
140499	56505	85662419	9790083	6320947	6320396	mi:0007(anti tag coip)	11805837	yeast	intact	0.741830736680582
14676	18750	6754010	6755078	4504039	4506067	in vitro	12647293	human	hprd	0.806181499669491
13527	71881	46519164	21313668	17506443	17534469	mi:0398(two hybrid pooling)	14704431	caeel	intact	0.535792157119663
17128	93742	94405523	15809050	4885457	21361831	in vitro; yeast-two hybrid	12650946	human	hprd	0.787481109320776
20482	14114	84875517	6753822	4885599	34734066	mi:0018(two hybrid)	15231748	human	mint	0.827283637173886
14026	20358	94393520	67846119	7706687	11991660	in vivo; in vitro	10993894	human	hprd	0.935114040521318
68969	66656	21312159	56699438	5031711	25453474	mi:0006(anti bait coip)	17353931	human	intact	0.821027728833551
12330	16403	6671664	31982236	66933005	4557675	in vivo; in vitro	8163531	human	hprd	0.68899209494525
13610	14677	6753716	74271899	38788193	33946324	in vitro	10488065	human	hprd	0.55146866718401
11459	12797	33563240	31560611	4501881	21361120	in vitro	12033495,2455687,2161834	human	hprd	0.623647152979081
12825	17926	33859526	31560808	4502951	4557779	yeast-two hybrid	16289162	human	hprd	0.8391300896217
170625	20663	18644890	94392909	16418371	39930604	mi:0096(pull down)	14679214	human	intact	0.868047555615212
70233	170788	17505208	18875406	5174409	41327708	mi:0006(anti bait coip)	17353931	human	intact	0.890083269073069
18754	13009	6755084	7304987	6755084	7304987	mi:0006(anti bait coip)	12169683	mouse	intact	0.731519463693727
69833	11964	58037181	31560731	6325445	6320016	mi:0676(tap)	16429126	yeast	intact	0.712693991047363
214897	20024	71773563	6755364	6321927	6323682	biochemical activity	16319894	yeast	biogrid	0.723486541590108
68877	64424	31982640	12328816	6320208	6324081	mi:0046(experimental knowledge based)	16554755	yeast	mint	0.643900915085848
13982	14200	6679695	6753866	62821794	87159832	yeast-two hybrid	15666801	human	hprd	0.787476885763261
12313	13001	6753244	7106277	6319585	6324613	affinity capture-western	14554195	yeast	biogrid	0.912798717608585
110355	14293	33859769	7305065	4501971	4503779	in vitro	7836371	human	hprd	0.675974553324795
11477	75141	40254649	94385199	40254649	94385199	affinity capture-luminescence	15761153	mouse	biogrid	0.709125578780959
12876	233863	22203763	46402235	4503009	4753161	mi:0398(two hybrid pooling)	16169070	human	intact	0.584811856338553
67465	666113	34576561	94398719	6322258	6324895	mi:0676(tap)	16429126,16554755,17200106	yeast	intact	0.709069746771349
414872	12591	85702061	31560722	17538167	71983120	mi:0398(two hybrid pooling)	14704431	caeel	intact	0.851054480456247
21349	20466	6755716	7106407	4507363	23397666	in vivo; in vitro	10688671	human	hprd	0.863550364908185
54624	67282	31980912	21313034	17559000	17534593	mi:0398(two hybrid pooling approach)	14704431	caeel	mint	0.787290724666026
544817	12540	83776555	6753364	6321003	6323259	biochemical activity	12145202	yeast	biogrid	0.624983504920917
75914	235442	82902121	27734154	6321204	14318517	affinity capture-western	10022848,1512289,16390997	yeast	biogrid	0.721757249826891
21807	84505	6678315	51092287	5174729	41281393	mi:0398(two hybrid pooling)	16169070	human	intact	0.677764440323213
55948	217069	9055338	46849791	5454052	68160937	in vivo	12075357,16189514	human	hprd	0.487468417110951
230082	57741	34850066	23956106	6321527	6324780	mi:0676(tap)	11805826,16429126,16554755	yeast	intact	0.849331996222578
51812	109275	31980615	46048344	29893564	31542680	mi:0006(anti bait coip)	16230350	human	intact	0.795912976889793
22034	108989	38348246	27477057	4759254	4507659	mi:0006(anti bait coip)	17353931	human	intact	0.827967547552488
22628	16573	31543976	61657921	21464101	4758648	mi:0006(anti bait coip)	17353931,15324660	human	intact	0.759000538764039
20924	105653	22094123	94398225	20149524	41281476	mi:0398(two hybrid pooling)	16169070	human	intact	0.74837924656041
12261	70611	6680816	85701674	4502491	42558258	mi:0007(anti tag coimmunoprecipitation)	16797541	human	mint	0.931225238814018
14678	66827	41054806	20452462	4504041	4507711	in vitro	12748287	human	hprd	0.631946943427741
12021	15114	6680768	6754158	6680768	6754158	mi:0018(two hybrid)	15383276	mouse	intact	0.624447716667718
20020	67427	6677795	13385652	16131818	16131200	0096(pull down)	15690043	ecoli	intact	0.662509035319628
16362	18519	6680467	52345413	4504721	40805843	in vivo; in vitro	10022868,11304541	human	hprd	0.655967085506687
13006	71521	36031035	94376345	4885399	22094121	mi:0006(anti bait coip)	17113138	human	intact	0.627614154233774
84092	671392	31981044	94387454	28571791	24647052	mi:0018(two hybrid)	14605208	drome	intact	0.844376476011422
12367	12368	6753284	31981865	14790119	14916483	in vitro	8900201	human	hprd	0.977294570264354
19348	270192	6679597	30424655	5032013	51036601	yeast-two hybrid	10893188	human	hprd	0.60577288321332
218298	13544	82951152	6681241	17564816	17532101	two-hybrid	14704431	caeel	biogrid	0.869898827331013
66218	15114	29789148	6754158	6274550	30061496	mi:0398(two hybrid pooling)	16169070	human	intact	0.748871028058533
11308	17969	6671499	40254580	6671499	40254580	mi:0018(two hybrid)	15102471	mouse	intact	0.925448487622136
55989	216558	9256555	21314832	6324886	6322815	mi:0398(two hybrid pooling approach)	16554755	yeast	mint	0.731574300612081
67456	20932	21312962	6755698	6323573	6321723	two-hybrid	16093310	yeast	biogrid	0.885119979971098
11465	72322	94373495	24429570	14318479	6320542	mi:0363(inferred by author)	16429126	yeast	intact	0.482991559583577
13626	15182	11230770	87162464	24041020	4557641	mi:0096(pull down)	11124122,10581039	human	intact	0.508590908959986
23994	20679	31982753	6755610	7661886	71037389	in vivo; in vitro; yeast-two hybrid	14530442	human	hprd	0.779774411648633
57377	21856	31981106	19705563	6321411	6322167	mi:0399(2h fragment pooling)	11283351	yeast	intact	0.726498233691176
216963	51869	51921285	47087463	41393573	56676335	yeast-two hybrid	15383276	human	hprd	0.751629111935641
13001	21974	7106277	34328148	23503295	19913408	in vitro	11710515	human	hprd	0.900670222352119
22658	13619	6678635	6681271	6678635	6681271	mi:0018(two hybrid)	12183370	mouse	intact	0.850281104777853
22196	230673	7549799	22122681	35494003	41281425	in vivo; in vitro	11447110	human	hprd	0.591874225261814
59014	67025	10946930	13385408	6324868	6325359	two-hybrid	11893754,16100378	yeast	biogrid	0.494026875183754
109145	12544	13195660	6753366	6320697	6323132	affinity capture-ms	16531994	yeast	biogrid	0.917084898035925
53414	213895	46560591	39930555	6319724	6325039	mi:0676(tap)|mi:0363(inferred by author)	12150911,16429126,17200106	yeast	intact	0.919334085061154
223527	15270	30023855	7106331	41629677	6320431	affinity capture-ms	14718168	yeast	biogrid	0.653020388585839
16002	16010	6754310	6981086	4504609	62243290	in vitro	9722589,16189514	human	hprd	0.928610871363197
18212	69716	6679150	82951878	6679150	82951878	mi:0397(two hybrid array)	11591653	mouse	intact	0.599328506832978
17096	78473	33859588	84794544	4505055	16753210	in vitro	9195899	human	hprd	0.561294125655229
50797	17535	29789080	9055282	6321301	6323880	mi:0398(two hybrid pooling approach)	16554755	yeast	mint	0.88122743929796
16183	18053	7110653	70794803	28178861	4505393	in vitro	1316918	human	hprd	0.918719815111437
66771	672854	34328469	94391781	6319581	6320781	mi:0676(tap)	16429126	yeast	intact	0.6715425660613
108737	18479	82931538	6754978	82931538	6754978	mi:0018(two hybrid)	14707132	mouse	intact	0.918273182624757
100683	231151	82899867	82897350	62471663	21355643	co-fractionation	12697829	drome	biogrid	0.855311959982335
14677	21770	74271899	33942059	6320858	6324588	mi:0046(experimental knowledge based)	16554755	yeast	mint	0.978134741652951
11784	20910	39930317	6678179	22035550	73760415	in vivo; in vitro; yeast-two hybrid	9395480,15563604	human	hprd	0.832500690495734
328572	19358	56118232	34447211	50345997	4826964	in vitro; yeast-two hybrid	11196199	human	hprd	0.753331533875513
11820	234664	47271504	21450341	41406057	4502169	in vivo; in vitro	8626687,16189514	human	hprd	0.626739995929443
320938	108014	54312056	13385016	6324734	6320640	affinity capture-western	10952997,9412460,9545233	yeast	biogrid	0.743541974704583
22637	23853	31981916	27734752	31455611	31542501	in vivo; in vitro	12648457	human	hprd	0.681357490115236
59289	20293	31542483	6755420	13929467	4506841	in vivo	9364936,9405404,16189514	human	hprd	0.905165738190629
20528	20955	6678015	33468929	6980958	16758296	mi:0007(anti tag coip)	16396496	rat	intact	0.514157957623114
11863	11624	83627709	6753016	4502231	17402863	in vivo; in vitro; yeast-two hybrid	9887096	human	hprd	0.796500098958539
18541	259279	37675370	39930567	81295809	5453660	in vivo	12221128	human	hprd	0.528958084484279
14360	19229	6679879	94398200	6679879	94398200	mi:0018(two hybrid)	15102471	mouse	intact	0.897631367743399
13383	14811	82965043	41680705	4758162	4504125	in vivo; in vitro; yeast-two hybrid	10336672,8601796,12933808	human	hprd	0.797280674692673
18071	75062	6754852	82894810	24639715	17137118	mi:0018(two hybrid)	14605208	drome	intact	0.812011449550561
23879	72169	83921589	29789215	4758410	17402909	mi:0398(two hybrid pooling)	16189514	human	intact	0.771258977897338
17708	17709	34538600	34538601	6226519	6226540	co-fractionation	15921494	yeast	biogrid	0.883235739225489
28114	67891	31542461	30794450	6319447	6320215	mi:0676(tap)	16429126	yeast	intact	0.650136767135728
110279	55948	82933625	9055338	82546845	5454052	in vitro	16045749	human	hprd	0.491993457981328
93739	19089	31542873	6679465	6005768	48255889	mi:0006(anti bait coip)	17353931	human	intact	0.842428290500442
12181	12466	7304931	6753324	6323693	6320393	mi:0007(anti tag coip)	11805837	yeast	intact	0.651935261496852
20817	17217	47059480	31982197	6323872	6325276	biochemical activity	16319894	yeast	biogrid	0.507558023098239
11836	18596	27545181	6679259	4502193	4505683	in vivo; in vitro	15763428	human	hprd	0.784419732226267
14200	16414	6753866	6680490	87159832	89191865	in vitro; yeast-two hybrid	10906324	human	hprd	0.904169079629342
72198	231659	21312352	94375338	6322411	6321243	mi:0676(tap)	11805826,16429126	yeast	intact	0.705602255096885
70572	66131	29789199	21313608	6323968	6323692	two-hybrid	10688190	yeast	biogrid	0.798112660448345
22218	633817	6678489	82943744	6320718	6321987	affinity capture-ms	15590687	yeast	biogrid	0.951574178619131
57314	378702	10181120	6755472	39812492	66275524	mi:0398(two hybrid pooling)	16169070	human	intact	0.526797744825699
54401	56462	31543974	94403649	31543974	94403649	mi:0029(density sedimentatio)	16236029	mouse	intact	0.636803910869688
18538	71890	7242171	21313660	45552759	24644295	mi:0018(two hybrid)	15575970	drome	intact	0.706252619161914
13797	101206	28372477	20149314	17864460	17647341	two-hybrid	14605208	drome	biogrid	0.942672420182741
16973	13380	6678716	31542557	4505019	7110719	in vivo	11516963	human	hprd	0.728016321659332
18294	236899	18921208	46877071	6323580	6321641	mi:0046(experimental knowledge based)	16554755	yeast	mint	0.570335667207004
22695	75901	6756059	46048281	4507961	84662781	mi:0007(anti tag coip)	16364915	human	intact	0.643686710616354
17973	20130	34328187	6677819	5453754	5454028	in vivo; yeast-two hybrid	10671570	human	hprd	0.727687442416397
69878	677519	83027678	94385961	6325440	6324237	mi:0046(experimental knowledge based)	16554755	yeast	mint	0.709686793054215
52432	56041	22726177	23956096	6321248	6320145	mi:0363(inferred by author)	16429126	yeast	intact	0.838448712971312
213452	11950	40556610	78214312	40806179	21361565	mi:0006(anti bait coip)	17353931	human	intact	0.765039614269933
14526	17287	33468853	31982199	4503945	5031909	in vitro	7340337,11278902	human	hprd	0.892001147964646
26443	11472	6755198	59709449	17562788	17565034	mi:0398(two hybrid pooling)	11559592,14704431	caeel	intact	0.469136422113834
13019	16880	6681075	7305235	4503121	4504993	in vivo	11834704	human	hprd	0.948152449241167
117148	52504	16905129	29336049	32129214	13236565	mi:0018(two hybrid)	16189514	human	mint	0.917143328627948
59029	59014	10946952	10946930	14318526	6324868	mi:0398(two hybrid pooling approach)	16554755	yeast	mint	0.827352239737918
105638	20085	26986537	12963511	21648335	6324451	affinity capture-western	12940988	yeast	biogrid	0.556369449179223
16644	12333	12963497	6671668	4504893	12408656	mi:0114(x-ray crystallography)	8253784,3038169	human	mint	0.753027707610135
26943	22334	31543853	6755965	39812106	42476281	mi:0006(anti bait coip)	17353931	human	intact	0.981517765052953
208650	54126	94401220	31980859	54112420	4505573	mi:0019(coimmunoprecipitation)	12935897	human	mint	0.94724056997793
104662	27207	28893443	21426889	6320143	6320228	mi:0676(tap)	16429126	yeast	intact	0.613674566079927
11461	56040	6671509	9256519	4501885	4506669	mi:0071(molecular sieving)	15047060	human	intact	0.888932608376965
70601	20200	28076957	6755392	6005784	7657532	mi:0030(cross-linking studies)	12746458,16189514	human	mint	0.803799163089202
14470	74349	33859558	39930595	5453960	14149783	yeast-two hybrid	16189514	human	hprd	0.772777993475499
12914	16150	70995311	33469101	4758056	41352712	mi:0004(affinity chrom)	11971985	human	intact	0.608702164415457
237336	83602	6755811	30141908	4759234	42476101	mi:0006(anti bait coip)	17353931,10570139	human	intact	0.692940916357627
19252	29857	7305423	7305253	4758204	48255970	in vitro; in vivo	11062068	human	hprd	0.504204423936446
67115	268449	13385472	46430508	6321786	6324445	affinity capture-ms	17200106	yeast	biogrid	0.641145807726411
12566	16875	7949020	33859584	6319636	6322943	biochemical activity	14574415	yeast	biogrid	0.480084706732151
17129	19653	6678774	86262144	47778929	93277122	mi:0018(two hybrid)	15231748,16189514	human	mint	0.603444350969023
19165	226548	6755188	22203751	4506165	7705787	in vivo; in vitro	12297508,12471034,16189514	human	hprd	0.986410977031208
69878	67332	83027678	13385598	6325440	6323176	mi:0676(tap)	11805826,16429126,16554755,17200106	yeast	intact	0.791239258757889
192156	235461	20149736	27370136	6324371	6325065	mi:0046(experimental knowledge based)	16554755	yeast	mint	0.538381922745889
27886	56041	11875215	23956096	18858195	24640430	mi:0018(two hybrid)	14605208	drome	intact	0.929289680442292
12824	12833	13624305	6753484	13435125	87196339	in vitro	1544908	human	hprd	0.831230565698658
64934	107071	12584984	19527374	6321540	6321327	affinity capture-ms	11583614,16429126,17200106	yeast	biogrid	0.648354673211632
11735	18708	25121948	68299809	32967601	32455252	in vitro	16377635	human	hprd	0.785018227378676
70408	218832	27754160	94397873	6324330	6324690	mi:0676(tap)	11805826,16429126,14759368,16554755,17200106	yeast	intact	0.48775128091013
56443	11837	9790221	6671569	6319711	6323371	mi:0676(tap)	16429126	yeast	intact	0.796785880694814
26398	26404	22095023	31543236	4506889	21735552	in vitro	10187804	human	hprd	0.898430827365143
21787	58520	9790261	10946822	56090139	6005719	mi:0398(two hybrid pooling)	16169070	human	intact	0.618169053346708
229776	69833	94371186	58037181	14318551	6325445	mi:0363(inferred by author)	16429126	yeast	intact	0.655991363966307
67308	68611	12963643	26787989	6324077	6323847	mi:0398(two hybrid pooling approach)	16554755,17200106	yeast	mint	0.81102083614743
56480	22030	31981041	83921633	31981041	83921633	mi:0007(anti tag coip)	10581243	mouse	intact	0.728208963013494
66679	71805	28201956	27369533	6320954	14318524	mi:0363(inferred by author)	16429126	yeast	intact	0.770277218440451
12504	12507	7304953	31982467	10835167	7656965	in vitro	7539755	human	hprd	0.97985189417586
13498	23876	34328110	6753824	55750053	19743803	mi:0018(two hybrid)	16713569	human	intact	0.834897597826971
68533	51869	21312048	47087463	5031919	56676335	mi:0398(two hybrid pooling)	16169070	human	intact	0.734234756872583
110355	12389	33859769	6680854	4501971	15451856	in vitro	10085129,16189514	human	hprd	0.659128683591766
54153	52009	84993720	39573709	31745138	21700763	mi:0398(two hybrid pooling)	16169070	human	intact	0.861576166869471
231452	217011	27370042	21703860	6321684	10383804	affinity capture-ms	11805826,12374754,16429126,17200106	yeast	biogrid	0.634819319967496
67115	20103	13385472	6677807	6321786	6322583	affinity capture-ms	17200106	yeast	biogrid	0.666958617386307
17126	66505	31560568	21362287	5174511	5729746	mi:0018(two hybrid)	15231748	human	mint	0.837805157384961
22591	192159	6678611	20149742	6321010	6321959	mi:0398(two hybrid pooling approach)	16554755	yeast	mint	0.736385910381916
20133	22628	31982026	31543976	4506749	21464101	in vivo	15324660	human	hprd	0.513737918840879
67443	211255	13385664	67625735	12383056	21359972	mi:0398(two hybrid pooling)	16169070	human	intact	0.567666236012254
70285	57753	21312560	23956108	6321880	6323030	affinity capture-ms	17200106	yeast	biogrid	0.84420473499311
544817	16785	83776555	31560560	6321003	6321653	mi:0363(inferred by author)	16429126	yeast	intact	0.48162584396626
97761	216848	37537538	94390459	51100959	52630326	mi:0398(two hybrid pooling)	16169070	human	intact	0.647019384313831
19249	26992	6755232	6755234	18375646	41350212	in vivo; yeast-two hybrid	10526152	human	hprd	0.806649460221727
12068	12847	6753182	31981828	6322187	6320056	affinity capture-western	11970962	yeast	biogrid	0.842605271686403
19200	665032	33469105	94375578	20149528	4506629	mi:0006(anti bait coip)	17353931	human	intact	0.765881190560537
26406	20201	33468949	7305453	42794765	21614544	mi:0676(tap)	14743216	human	intact	0.540539554063057
12442	22224	86198318	6678493	6325376	6320999	affinity capture-ms	11160944	yeast	biogrid	0.91230138356538
14126	14784	7305049	6680083	4503677	4504111	in vivo; in vitro	8995445	human	hprd	0.522670355757391
15558	16452	27753985	6680508	10835175	4826776	in vivo	9169451	human	hprd	0.852463607910238
17999	66105	56699423	13384718	38257155	33149316	in vitro	9990509	human	hprd	0.943528528598637
18114	19951	6754868	25742730	6320292	6319378	affinity capture-ms	15100437	yeast	biogrid	0.605722792798814
75452	93842	20270208	18426807	20270253	21357327	mi:0398(two hybrid pooling)	16169070	human	intact	0.90924574701842
18109	67057	31543328	40254385	19923312	60218897	in vitro; yeast-two hybrid	11593398	human	hprd	0.823811400420733
20130	20662	6677819	6678063	5454028	15529996	in vivo	11560935	human	hprd	0.693860322008451
51792	227746	8394027	31559945	6319303	6321952	mi:0676(tap)	11805826,16429126	yeast	intact	0.713166540942481
231452	675317	27370042	94393498	6321684	6321408	affinity capture-ms	16429126	yeast	biogrid	0.65954194192238
20238	20286	33636696	94399640	51479158	27881484	mi:0018(two hybrid)	16713569	human	intact	0.884016427020944
22213	11765	20806111	56744242	6323664	6325286	mi:0397(two hybrid array)	14690591	yeast	intact	0.883551780279892
414872	67981	85702061	13385974	17538167	17541082	mi:0398(two hybrid pooling)	14704431	caeel	intact	0.755929641458202
240514	67143	38348478	31982165	46094079	21314709	yeast-two hybrid	16189514	human	hprd	0.748424893966492
140858	213464	18252790	27369714	16554627	53759148	mi:0006(anti bait coip)	17041588	human	intact	0.715864752006532
108079	18519	54792086	94403896	6320685	6321691	biochemical activity	16287868	yeast	biogrid	0.655793373108519
233805	72584	27734156	29501811	24653240	24586500	mi:0018(two hybrid)	14605208	drome	intact	0.897101359019259
12830	17395	75677420	7305277	4502955	74272287	in vivo	9878537	human	hprd	0.736734590620285
54401	20964	31543974	62177180	31543974	62177180	mi:0029(density sedimentatio)	16236029	mouse	intact	0.491499632668613
13498	74126	34328110	40254388	55750053	27436927	mi:0018(two hybrid)	16713569	human	intact	0.487137578280286
13638	13841	82890277	34328170	4826708	4758282	in vivo	10366629	human	hprd	0.784508726893608
11891	235320	13128964	84794629	34485709	66932932	mi:0398(two hybrid pooling)	16169070	human	intact	0.688376007773844
54401	19266	31543974	62177150	31543974	62177150	mi:0029(density sedimentatio)	16236029	mouse	intact	0.634910973126916
110794	14460	46369479	6679947	28872800	4503925	in vivo	12202480	human	hprd	0.814678381100446
56041	635169	23956096	94372388	4505541	41054804	mi:0398(two hybrid pooling)	16189514	human	intact	0.5933907874219
69104	68184	42734465	13386092	8923415	27501446	mi:0007(anti tag coimmunoprecipitation)	16874301,16936636	human	mint	0.675179810254932
12607	226982	67188876	84043961	6320265	6319282	mi:0007(anti tag coimmunoprecipitation)	14759368	yeast	mint	0.542675854718181
214897	18749	71773563	6755076	6321927	6325053	mi:0007(anti tag coip)	11805837	yeast	intact	0.936679199547519
328572	73086	56118232	23956386	50345997	32528297	in vitro	12569367	human	hprd	0.643651878720236
23832	16963	6753330	6678712	66932941	4506853	mi:0045(experimental interaction detection)	9632725,11446740	human	mint	0.894367517625417
73178	58249	58037309	10946808	58037309	10946808	mi:0018(two hybrid)	15102471	mouse	intact	0.796515976237309
72400	16348	18129616	31982787	31982867	34304381	mi:0006(anti bait coip)	17353931	human	intact	0.604200524693918
15526	66887	6754256	94385236	16128008	16128424	0096(pull down)	15690043	ecoli	intact	0.477114506650604
192176	18550	83002129	94380662	4503745	4505579	in vivo	9412467	human	hprd	0.724987991110574
69902	57753	37537520	23956108	6322843	6323030	affinity capture-ms	17200106	yeast	biogrid	0.762359792045904
73078	66865	82801679	27502349	94538354	24308013	in vitro	10942759	human	hprd	0.884431397136036
14810	19229	6680095	94398200	6680095	94398200	mi:0004(affinity chrom)|mi:0019(coip)|mi:0006(anti bait coip)	10862698,16236029	mouse	intact	0.773285961177272
67832	57753	31980985	23956108	6324496	6323030	mi:0676(tap)|mi:0363(inferred by author)	16429126,17200106	yeast	intact	0.779945221100951
11461	15382	6671509	85060507	4501885	14043070	mi:0071(molecular sieving)	15047060	human	intact	0.704783811357525
214897	21402	71773563	31560543	6321927	6320535	biochemical activity	16319894	yeast	biogrid	0.882881357100906
68040	633223	13195642	82795783	6323103	6322769	mi:0007(anti tag coip)	11805837	yeast	intact	0.776567684626905
28114	27050	31542461	6755372	6319447	6324151	mi:0676(tap)	16429126	yeast	intact	0.637893517127895
83490	216156	13878195	83649741	24646866	20128895	mi:0018(two hybrid)	12767830	drome	intact	0.555641254653636
108123	55943	94405448	9055356	4505331	4759188	in vivo	10683148,16189514	human	hprd	0.89402043106113
18805	18720	47059071	31982833	4505873	4505815	in vivo	11032811	human	hprd	0.865927617562008
19206	319757	6679519	39812462	4506247	5032099	in vivo	9811851	human	hprd	0.862900099453029
11657	14962	33859506	6996919	4502027	67782358	mi:0006(anti bait coip)	15174051	human	intact	0.834725384184923
209446	22627	27819657	31981925	6319365	6320304	mi:0411(enzyme linked immunosorbent assay)	11748725	yeast	mint	0.634798947855501
67832	84505	31980985	51092287	55770900	41281393	mi:0018(two hybrid)	16169070	human	mint	0.558200093874474
68477	68070	94377691	94399394	20130193	17865634	mi:0018(two hybrid)	14605208	drome	intact	0.549829131672824
18423	19663	25168269	33342267	20070107	5803141	mi:0398(two hybrid pooling)	16189514	human	intact	0.918973846076036
57741	66164	23956106	13928674	6324780	6325045	mi:0046(experimental knowledge based)	16554755,17200106	yeast	mint	0.847881005858737
11459	16785	33563240	31560560	33563240	31560560	mi:0276(bn-page)	17205597	mouse	intact	0.687015718411437
19053	26442	8394024	7106387	6320013	6321692	mi:0676(tap)	11805826	yeast	intact	0.703526544532538
12609	110794	31560718	46369479	28872798	28872800	in vitro; yeast-two hybrid	15588942	human	hprd	0.933448927537576
14270	22631	94363914	6756041	61888898	4507953	mi:0059(gst pull down)	15161933	human	mint	0.529511407622364
21770	74006	33942059	71061455	6324588	6323028	mi:0398(two hybrid pooling approach)	16554755	yeast	mint	0.953486716315097
12406	140709	6753304	19263338	32454741	19263347	yeast-two hybrid	12145293	human	hprd	0.602370433686895
235344	71978	38569497	82955193	38569460	4506019	mi:0676(tap)	16306228	human	intact	0.621283553835207
13714	20807	6679633	10048414	41872448	4507205	in vitro	11846562,11406578	human	hprd	0.776451859623172
26445	66413	31981327	46049022	6320849	6325365	affinity capture-ms	11029046,17200106	yeast	biogrid	0.87181200258857
29864	56324	7305435	9789975	7657520	21265031	mi:0018(two hybrid)	15231748,16189514	human	mint	0.890946176699917
56334	233726	9790015	74229034	6321238	6322592	mi:0676(tap)|mi:0363(inferred by author)	16429126	yeast	intact	0.862366124100701
67959	57230	76677817	31560336	17978512	9994179	yeast-two hybrid	16189514	human	hprd	0.787807008272467
20344	266781	6755456	24211031	4506877	7661890	yeast-two hybrid	11237770	human	hprd	0.910775767294328
69116	56194	94373921	9055218	82659109	113414055	yeast-two hybrid	15231748	human	hprd	0.802658347606211
18392	319195	62460374	50355690	6323575	6322668	mi:0676(tap)	16429126	yeast	intact	0.688488819562859
230233	66072	27734086	31560262	38569394	8923450	yeast-two hybrid	16169070	human	hprd	0.608606341356409
19345	74030	29789257	37497108	41393545	18466802	yeast-two hybrid	12972505	human	hprd	0.47457564877379
22030	102423	83921633	26080426	22027612	39725948	mi:0398(two hybrid pooling)	16189514	human	intact	0.87616374801112
26451	69237	31560517	31560110	6321335	6325164	affinity capture-ms	17200106	yeast	biogrid	0.895075745231903
214897	327655	71773563	34328431	6321927	6323442	biochemical activity	16319894	yeast	biogrid	0.791531693266867
80987	228994	49258190	30424609	24640501	24649883	mi:0018(two hybrid)	14605208	drome	intact	0.837483675645784
225363	56041	31559959	23956096	6319619	6320145	mi:0676(tap)	11805826,16429126	yeast	intact	0.503370595764048
15182	674452	87162464	94395719	6323999	6323577	mi:0676(tap)	16429126	yeast	intact	0.745454787773837
17128	72433	94405523	21105857	4885457	11641237	in vivo	15761153	human	hprd	0.669110478315214
14281	18213	6753894	33413429	4885241	55956794	mi:0019(coimmunoprecipitation)	9973222	human	mint	0.926435514555623
13433	637733	31982804	83014391	4503351	4504425	in vitro	11748221	human	hprd	0.606024434807071
21402	235380	31560543	94387180	6320535	6322493	mi:0363(inferred by author)|mi:0007(anti tag coip)	16429126,11283612,16554755,11844802,16432255	yeast	intact	0.606970044296404
11472	242274	59709449	82891573	4501893	16904383	in vitro	16120608	human	hprd	0.653782616231794
16190	16452	56785428	6680508	4557669	4826776	in vivo	8609418	human	hprd	0.736905647735035
140499	22070	85662419	6678437	6320947	6322794	affinity capture-ms	11805837	yeast	biogrid	0.94934718883064
22628	70439	31543976	30794412	21464101	21327701	in vivo	15324660	human	hprd	0.527965372112948
68652	19039	20149752	6755144	14149669	5031863	mi:0676(tap)	14743216	human	intact	0.901715094335877
102124	78829	38142470	75750501	14149805	13569901	mi:0398(two hybrid pooling)	16189514	human	intact	0.905973373069844
18005	22791	6754818	6677659	6319327	6321724	mi:0676(tap)	11805826	yeast	intact	0.497696679267636
14082	245527	6753812	31982201	4505229	11140823	mi:0019(coip)	15280356	human	intact	0.928429337609455
76707	269713	94363868	85662410	109498506	11496271	mi:0096(pull down)|mi:0007(anti tag coip)	11290329	rat	intact	0.79768568044368
56489	69654	31981053	28076935	7661946	5453629	mi:0006(anti bait coip)	17353931	human	intact	0.642989831140915
22213	66152	20806111	37574048	6323664	6321622	mi:0397(two hybrid array)	14690591	yeast	intact	0.763109931468009
18607	20393	6755020	6755490	4505695	25168263	in vitro; in vivo	10357815,10191262,16189514	human	hprd	0.939562230833368
12504	18716	7304953	6679327	10835167	4505821	in vivo; in vitro	10820003,16189514	human	hprd	0.98553861099451
66163	50529	12963549	30794474	16131198	16131220	0096(pull down)	15690043	ecoli	intact	0.83492473056477
68147	215194	13384710	21703830	6321881	6324021	affinity capture-ms	16554755,17200106	yeast	biogrid	0.731817145810657
212307	100732	31543239	39930509	10346135	10800412	mi:0398(two hybrid pooling)	16189514	human	intact	0.982548812246775
70572	19983	29789199	23956082	24797086	14591909	in vitro	9687515	human	hprd	0.738235204965551
12189	17128	31560812	94405523	6552299	4885457	in vitro	15735739	human	hprd	0.648115178434284
11461	11837	6671509	6671569	4501885	4506667	mi:0071(molecular sieving)	15047060	human	intact	0.840077202278726
227867	68142	94368206	62234443	14318495	6321289	mi:0046(experimental knowledge based)	16554755	yeast	mint	0.673754055071149
15469	71238	9790109	82802242	6319508	6320719	mi:0397(two hybrid array)	14690591	yeast	intact	0.816523915703175
14815	16476	85861176	6754402	4504133	4758616	in vivo; in vitro	8733011,7823959	human	hprd	0.886849281974146
69305	268449	21312256	46430508	6324747	6324445	mi:0363(inferred by author)	16429126	yeast	intact	0.47255955842318
331026	19896	29244556	6755350	6320148	6325036	mi:0046(experimental knowledge based)	16554755	yeast	mint	0.673154544804234
14725	19099	82886154	34328191	6806919	4885433	in vitro; yeast-two hybrid	10827173	human	hprd	0.901891783778014
22323	22330	33469093	31543942	4507869	4507877	in vivo; yeast-two hybrid	10882740,16189514	human	hprd	0.838288780210544
110816	21771	30102930	31982959	6319903	6320531	mi:0676(tap)	11805826,12150911,16429126,17200106	yeast	intact	0.719706222599947
56212	140580	9625037	17933766	46249393	18765700	mi:0096(pull down)|mi:0007(anti tag coip)	12879077	human	intact	0.536586914073257
75452	233863	20270208	46402235	20270253	4753161	mi:0398(two hybrid pooling)	16169070	human	intact	0.885079332385798
14791	208638	7305109	21450145	31652262	8923520	yeast-two hybrid	16169070	human	hprd	0.860845782486586
16008	22041	31982260	20330802	55925576	4557871	in vitro	11297622	human	hprd	0.913138166741065
70408	20016	27754160	6677787	6324330	6325367	mi:0676(tap)|mi:0007(anti tag coip)	11805826,11805837,16429126,16554755,17200106	yeast	intact	0.770792622150459
209018	80743	82964796	46852153	41629668	6325212	mi:0676(tap)	11805826,16429126,15047864,17200106	yeast	intact	0.816878213633398
16476	21374	6754402	8850234	4758616	4507379	in vitro	7848298,16055710	human	hprd	0.487377874819569
669058	114893	94373811	94369355	5803056	36030883	mi:0018(two hybrid)	15231748	human	mint	0.51761475894405
74164	14113	13374569	31982373	6324305	6320190	affinity capture-ms	16554755	yeast	biogrid	0.5647171279754
114143	20932	15991795	6755698	6321815	6321723	two-hybrid	16093310	yeast	biogrid	0.782731853509836
16011	20750	70909322	6678113	10834982	91206462	in vivo	10698186,16189514	human	hprd	0.745346997448208
13555	17979	6681243	6679026	12669911	32307124	in vivo; in vitro	15169882	human	hprd	0.886692417194481
21807	17912	6678315	86990450	5174729	44889481	mi:0006(anti bait coip)	17353931	human	intact	0.619112122144652
12369	17999	6680850	56699423	4502581	38257155	in vivo; in vitro	9593687	human	hprd	0.653120197553402
15228	17127	6679843	31543222	32307177	5174513	in vivo; in vitro	11387330	human	hprd	0.819344019946902
14756	54342	6680069	9506761	6322329	14318503	mi:0046(experimental knowledge based)	16554755	yeast	mint	0.586977145863821
14828	11946	31981722	6680748	16507237	50345984	mi:0029(cosedimentation through density gradients)	17174955	human	mint	0.650514857651119
70683	102462	83027912	19527196	14270688	6321942	affinity capture-ms	17200106	yeast	biogrid	0.541101945672908
17919	27998	46399202	20070392	6324902	37362654	mi:0676(tap)	11805826,16429126	yeast	intact	0.649258305003982
12765	14799	6753456	34328128	4504683	4504113	mi:0007(anti tag coimmunoprecipitation)	12888558	human	mint	0.906743774957237
57916	24099	10946668	15826858	6912694	5730097	mi:0440(saturation binding)|mi:0054(facs)|mi:0007(anti tag coip)|mi:0107(spr)	10801128,10880535,10956646	human	intact	0.93633219002025
107094	19983	40789092	23956082	6325245	6325126	mi:0676(tap)	16429126,17200106	yeast	intact	0.634386108218314
107951	17865	18699998	6678974	4502747	4505293	in vitro; in vivo	10656684	human	hprd	0.592803385058776
56334	106529	9790015	19923070	6321238	6320189	two-hybrid	16093310	yeast	biogrid	0.973798266246855
22213	217337	20806111	47271535	6323664	6325013	mi:0397(two hybrid array)	14690591	yeast	intact	0.658261102367278
13589	68925	7106301	37537534	6320853	6320735	mi:0676(tap)	14660704	yeast	intact	0.587752235104912
68776	19714	30794436	33859616	6323626	6325090	mi:0046(experimental knowledge based)	16554755	yeast	mint	0.765002394703687
26413	20017	84579909	6677789	6321477	6325267	mi:0007(anti tag coip)	11805837	yeast	intact	0.650354910515775
54401	84092	31543974	31981044	4507949	41281376	mi:0006(anti bait coip)	17353931,15324660	human	intact	0.725234141685828
20334	238217	67906177	82942312	6325439	6323104	mi:0676(tap)	16429126	yeast	intact	0.782978797962436
16870	17684	6754538	70887541	30795196	19923343	mi:0011(beta lactamase complementation)	10593900	human	mint	0.747039870418723
67186	26451	83745120	31560517	6320590	6321335	affinity capture-ms	17200106	yeast	biogrid	0.895459589990998
19053	74197	8394024	21312660	6320013	6322824	mi:0398(two hybrid pooling approach)	16554755	yeast	mint	0.752508307146063
70285	19983	21312560	23956082	6321880	6325126	mi:0676(tap)	16429126,17200106	yeast	intact	0.832043602704139
216080	29864	21703838	7305435	4507773	7657520	in vivo	14562029	human	hprd	0.826155350941674
75452	76614	20270208	70608131	20270253	5803115	mi:0398(two hybrid pooling)	16169070	human	intact	0.881892913098823
17690	19704	6678940	13507601	6324449	6323726	affinity capture-western	10882134,16611983	yeast	biogrid	0.740601113828204
59002	26891	70778726	6753490	16445434	38373690	mi:0006(anti bait coip)	17353931	human	intact	0.637395852190856
76507	13142	22095013	6753602	73486661	21536470	in vivo	8195119	human	hprd	0.514773342213234
15228	14106	6679843	6679845	32307177	4503657	in vivo; in vitro	10938097	human	hprd	0.854167073291469
51792	16912	8394027	8567394	8394027	8567394	mi:0091(chromatography)	16857963	mouse	intact	0.942213862624899
30058	20844	7305577	6755668	4758152	4507249	in vivo; in vitro; yeast-two hybrid	12745081,16189514	human	hprd	0.915018449225119
12633	67379	46559393	46592859	21361769	19923050	in vivo; in vitro	11965497,11741985	human	hprd	0.943552408221989
238217	56529	82942312	9910550	6323104	6322213	mi:0046(experimental knowledge based)	16554755	yeast	mint	0.830265872890461
22628	67684	31543976	23956166	21464101	52426743	mi:0006(anti bait coip)	17353931,15324660	human	intact	0.905268904548967
12988	14083	31560712	6679741	4758078	24476013	in vivo; in vitro	7529872	human	hprd	0.885818589620778
12189	19645	31560812	6677679	6552299	4506435	mi:0096(pull down)	10518542,10220405	human	mint	0.884304827620017
17126	69288	31560568	82933328	31560568	82933328	affinity capture-luminescence	15761153	mouse	biogrid	0.879781043653859
53860	13722	8393784	6679639	6319847	6321333	mi:0007(anti tag coip)	11805837	yeast	intact	0.486107908885662
65962	97064	12746432	84370280	71897229	13346498	mi:0019(coimmunoprecipitation)	11118213	human	mint	0.825737611008015
14534	217031	83999997	27369796	10835101	68509270	in vitro	8972232	human	hprd	0.927327029156109
72399	15461	70608139	6680271	10800417	4885425	mi:0096(pull down)|mi:0019(coip)	14724641	human	intact	0.829408479533051
104346	26371	9256557	31542399	4503917	4757988	mi:0006(anti bait coip)	17353931	human	intact	0.534972153618021
15560	216869	31542977	94391675	31542977	94391675	mi:0007(anti tag coip)	16319069	mouse	intact	0.896212248947065
66384	233726	13384948	74229034	4507213	5453998	in vitro	11682607	human	hprd	0.699866575528444
20021	245841	29336059	21704118	14702171	14589953	in vitro	9201987	human	hprd	0.728892745172821
69878	27366	83027678	84370286	6325440	6325339	mi:0676(tap)	11805826,16429126	yeast	intact	0.753162538170531
20662	11308	6678063	6671499	6678063	6671499	mi:0004(affinity chrom)	11003655	mouse	intact	0.878387170393196
18596	19246	6679259	50872127	4505683	4506289	in vivo	7545675	human	hprd	0.742379775917097
19698	83796	31982053	13994211	35493878	21264351	mi:0676(tap)	14743216	human	intact	0.768976213241398
17873	13197	6678980	6681149	86991436	4503287	invivo	11498536	human	biogrid	0.952402168130843
22034	27041	38348246	7305075	4759254	38327552	mi:0006(anti bait coip)	17353931	human	intact	0.884597700420634
52705	16785	30519935	31560560	6319791	6321653	affinity capture-ms	15094838	yeast	biogrid	0.809160417564422
11972	208076	31981304	71067110	6323480	6321342	mi:0399(2h fragment pooling)	11283351	yeast	intact	0.720161006362351
13548	22259	24418935	7305321	24642880	24585970	mi:0018(two hybrid)	15575970	drome	intact	0.776376827899738
14063	26754	31982850	7304971	34577052	38027923	in vivo; in vitro; yeast-two hybrid	16410250	human	hprd	0.585353738494105
270106	268449	33186863	46430508	6320121	6324445	affinity capture-ms	17200106	yeast	biogrid	0.595870065031076
12837	329941	6680974	41054950	32895368	32964830	in vitro	2029894,9705353,12782141	human	hprd	0.98850898295851
223435	69940	82956597	94376388	45439359	67944634	mi:0018(two hybrid)	17043677	human	intact	0.836261977830851
66810	193116	82996202	27477103	6319539	6320293	affinity capture-western	11158289	yeast	biogrid	0.964668189985165
18754	68337	6755084	13195646	6755084	13195646	mi:0006(anti bait coip)	12169683	mouse	intact	0.669224600403296
20116	66942	6677813	31981163	6320949	6323947	affinity capture-ms	17200106	yeast	biogrid	0.470809709116428
18572	19697	54607128	6677709	70980549	46430499	mi:0096(pull down)	14624448	human	intact	0.805304644217996
19878	20872	6677761	31543784	41872583	57165436	mi:0006(anti bait coip)	17353931	human	intact	0.653715603183302
20833	17219	33695134	6678832	4507241	7427519	mi:0006(anti bait coimmunoprecipitation)	16902406	human	mint	0.76558475032039
269587	170762	38570129	31559998	42716291	24430149	mi:0006(anti bait coip)	17353931	human	intact	0.899137585896174
215051	20222	22122459	10800150	6321264	6320161	mi:0398(two hybrid pooling approach)	16554755	yeast	mint	0.615396357649778
57315	208643	10181122	56699432	6320926	6321601	mi:0007(anti tag coip)	11805837	yeast	intact	0.656772554146489
66999	19014	13385388	7305401	52851391	28559039	mi:0007(anti tag coip)	15175163	human	intact	0.804810443314798
70640	319618	94404853	84370029	31542498	40548403	mi:0018(two hybrid)	15231747,16364915	human	intact	0.824573689453062
12368	18762	31981865	84872200	14916483	52486327	in vitro	11016947	human	hprd	0.664531945671658
12501	70333	6680886	22003860	4502671	6912246	in vivo; in vitro	10373416	human	hprd	0.951638341698836
20238	12142	33636696	6680784	51479158	4557363	mi:0018(two hybrid)	16713569	human	intact	0.88650745344035
22153	20218	31981939	31982762	21361322	5730027	mi:0398(two hybrid pooling)	16169070	human	intact	0.765932467749342
68272	11837	21536230	6671569	6325213	6323371	mi:0676(tap)	16429126	yeast	intact	0.671415561834446
16992	21937	7106343	31560799	6806893	4507575	mi:0114(x-ray crystallography)	10089404,8387891,16189514	human	mint	0.956845319427103
18716	20375	6679327	6755474	4505821	4507175	in vivo; in vitro	11133986	human	hprd	0.755672142761366
13589	19172	7106301	45592932	6320853	14318575	mi:0397(two hybrid array)	11595789	yeast	intact	0.882052383126862
17127	21813	31543222	27363474	5174513	67782326	in vitro	8774881	human	hprd	0.69876290417675
24127	12465	6756025	6671702	40254887	24307939	mi:0018(two hybrid)	15231747	human	intact	0.500688843426416
22218	20227	6678489	31982722	54792065	10863889	mi:0004(affinity chrom)	17000644	human	intact	0.688342760643677
26445	328370	31981327	87299621	6320849	6319451	mi:0046(experimental knowledge based)	16554755	yeast	mint	0.713505550868315
11998	18430	6753150	94378945	13259533	32307152	in vivo	7921229	human	hprd	0.902484717553101
14265	23879	51036613	83921589	4503765	4758410	mi:0011(beta lactamase complementation)	7781595,10527928,7489725,8668200,10567518	human	mint	0.982090846921584
15239	234395	31982286	31088878	4758528	31543140	mi:0398(two hybrid pooling)	16189514	human	intact	0.620352580830183
269470	14791	30425338	7305109	6323158	6323215	affinity capture-ms	17200106	yeast	biogrid	0.826023755209528
22628	16574	31543976	45433560	21464101	88957804	mi:0006(anti bait coip)	17353931,15324660	human	intact	0.788270849354462
24018	74148	6755342	94390208	6321308	6323654	mi:0676(tap)	11805826,16429126	yeast	intact	0.88771297181332
14784	16923	6680083	6678706	4504111	4885455	in vivo; in vitro	8649391,8995445,16189514	human	hprd	0.7584971157102
80915	234915	70778930	63583126	6005956	55749734	mi:0398(two hybrid pooling)	16169070	human	intact	0.539077295262215
12929	14026	31542421	94393520	4885153	7706687	in vitro	10945997	human	hprd	0.898224919831274
67526	13722	13385722	6679639	6319694	6321333	mi:0007(anti tag coip)	11805837	yeast	intact	0.467138530699989
20848	58523	47458807	10946828	21618338	8922735	in vivo; in vitro; yeast-two hybrid	10954736	human	hprd	0.667335509825363
217232	23894	82935216	31981225	6319387	6323033	mi:0676(tap)|mi:0363(inferred by author)	16429126	yeast	intact	0.711317840510965
70767	67465	31980657	34576561	6320681	6322258	affinity capture-ms	17200106	yeast	biogrid	0.922332588677678
54633	67279	31980927	56119162	5031957	7705592	mi:0398(two hybrid pooling)	16169070	human	intact	0.607401995229985
22196	20585	7549799	67763824	6320139	6323060	two-hybrid	12226657	yeast	biogrid	0.47223293875426
21349	76044	6755716	94410453	4507363	40255237	yeast-two hybrid	14729962	human	hprd	0.891499008149491
22210	67279	31560630	56119162	4507771	7705592	mi:0398(two hybrid pooling)	16169070	human	intact	0.905271025455994
75291	20482	29789327	84875517	13376146	4885599	mi:0018(two hybrid)	15231748	human	mint	0.823731598800919
53607	71371	31980689	74136557	6322199	6325241	two-hybrid	9207794	yeast	biogrid	0.624042333486114
67134	225348	23956150	31542010	6323226	6323441	affinity capture-ms	17200106	yeast	biogrid	0.718633687797143
110279	14159	82933625	33859552	82546845	4503687	in vivo; in vitro	7529874,8955135	human	hprd	0.680470785372829
16974	22416	6678718	7106447	4505017	14916475	in vivo	14739301,12897152	human	hprd	0.922721763840224
19217	64292	6679529	11967941	31881630	4758910	in vivo	8163486	human	hprd	0.816586682730972
269966	270086	39930413	34850072	6323691	6320890	co-purification	10684247	yeast	biogrid	0.80909638273326
79566	50817	31981394	7657601	28573427	45556144	mi:0018(two hybrid)	14605208	drome	intact	0.911556439492651
216825	21343	51921307	6678215	6323879	6321326	mi:0046(experimental knowledge based)	16554755,14718168,14660634,15657442,15657441,17200106	yeast	mint	0.848999418628849
67474	68075	31543752	94372275	4759154	61966689	yeast-two hybrid	16189514	human	hprd	0.809873185311745
13642	20779	31542597	70794809	4758250	38202217	mi:0007(anti tag coimmunoprecipitation)	16511561,8878483	human	mint	0.650452548890764
12368	19164	31981865	6679493	14916483	4506163	in vivo; in vitro	10069390	human	hprd	0.956803915751623
12189	13712	31560812	48675967	6552299	4885201	in vivo; in vitro	11313879	human	hprd	0.81718164270423
17202	226255	85861190	56699442	5174533	46410931	in vitro; yeast-two hybrid	14531729	human	hprd	0.912422477558014
270190	19303	40254274	21281693	4758284	4506345	in vivo	15107421	human	hprd	0.847480925586743
636056	19989	83002292	31981515	6322120	6325058	affinity capture-ms	17200106	yeast	biogrid	0.925187381884167
18211	83814	94370835	14010861	4585712	21361472	in vivo; in vitro	16701206	human	hprd	0.577242525091416
18392	217127	6754944	29244000	31795544	5901962	in vitro; in vivo	10438470,16189514	human	hprd	0.836956267066744
194231	14787	82895242	6680085	5453623	19882237	in vivo; in vitro	14749388,16189514	human	hprd	0.733094278057785
16418	27979	27501448	29789343	6325273	6324937	mi:0676(tap)	11805826,16429126	yeast	intact	0.768184903234861
56438	100019	9790191	82892493	6324438	6323135	mi:0007(anti tag coip)	11805837	yeast	intact	0.704924921326408
19185	11840	6679505	6680716	17508415	17551730	two-hybrid	14704431	caeel	biogrid	0.911895099419779
12520	235320	19526794	84794629	4757944	66932932	mi:0398(two hybrid pooling)	16169070	human	intact	0.853173832699769
14388	12169	31542871	6753196	46370073	4502435	mi:0045(experimental interaction detection)	16186805	human	mint	0.591406176184984
17127	18132	31543222	6754874	5174513	55770876	in vivo; in vitro	16007227	human	hprd	0.852268420131612
234594	20174	82918198	6755382	10383811	6325021	mi:0676(tap)	11805826,16429126	yeast	intact	0.62987093525457
51788	20174	7949045	6755382	6324562	6325021	mi:0007(anti tag coip)	14645854,15045029,16299513	yeast	intact	0.78311012676105
12313	59029	6753244	10946952	6319585	14318526	reconstituted complex	11474067	yeast	biogrid	0.90717811116344
72886	70767	94403915	31980657	6322755	6320681	mi:0046(experimental knowledge based)	16554755	yeast	mint	0.853511034553455
54725	54343	71040104	34328232	22095347	38261962	yeast-two hybrid	15231748	human	hprd	0.86515589714913
215008	12385	31542087	6753294	19923538	55770844	invivo	11080149	human	biogrid	0.558381267755628
13424	22631	13384736	6756041	33350932	4507953	mi:0059(gst pull down)	15161933	human	mint	0.803445529775078
269587	20740	38570129	94366120	42716291	4507191	in vivo	12049649	human	hprd	0.921312678526218
23996	22192	7110701	21704162	6320602	6323337	mi:0007(anti tag coip)	11805837	yeast	intact	0.557821335111119
20181	17978	6755384	6679024	4506755	5729858	in vitro	11981034,10748178	human	hprd	0.787997547450332
12974	56455	13385942	31981035	38327625	4505813	in vitro	14760703	human	hprd	0.634918648081675
107271	22034	31981647	38348246	4507947	4759254	mi:0006(anti bait coip)	17353931	human	intact	0.506018081147131
56530	218203	9903607	30841031	7657176	38788243	in vivo; in vitro; yeast-two hybrid	12826659	human	hprd	0.893782732495816
54126	73341	31980859	22779885	4505573	22027525	in vitro; yeast-two hybrid	12499396	human	hprd	0.97212755092259
16898	67115	18087805	13385472	6321315	6321786	affinity capture-ms	17200106	yeast	biogrid	0.717148378696913
17128	75141	94405523	94385199	4885457	22027486	in vivo	15761153	human	hprd	0.722579632141083
17217	13627	31982197	51873060	6325276	6325337	mi:0676(tap)	16429126	yeast	intact	0.860471338516859
244418	12653	27370398	6680934	37552666	4502807	mi:0398(two hybrid pooling)	16169070	human	intact	0.943823719386238
94275	231659	9789935	94375610	52632379	54607053	mi:0006(anti bait coip)	17353931	human	intact	0.685057593329571
20021	20022	29336059	6755362	6322168	6324569	mi:0676(tap)	11805826,16429126,16554755,14749386,10393904,10784442,15987790,17200106	yeast	intact	0.849881596950276
24015	22121	7657518	31981945	6320296	6322058	affinity capture-ms	15660134	yeast	biogrid	0.883349824580075
319195	268449	50355690	46430508	6322668	6324445	affinity capture-ms	17200106	yeast	biogrid	0.663704462484327
12608	26558	6753404	33859658	28872796	21361157	in vivo; in vitro	14645007	human	hprd	0.884541490693388
20924	14211	22094123	62990166	6323632	14318554	affinity capture-ms	12556496	yeast	biogrid	0.623529653762196
53600	30055	12025536	7305581	6324344	6321620	affinity capture-western	10995434,10469659,12221072	yeast	biogrid	0.835677518318127
54401	11972	31543974	31981304	31543974	31981304	mi:0029(density sedimentatio)	16236029	mouse	intact	0.96293180523236
66580	55989	20912005	9256555	6320573	6324886	mi:0096(pull down)	14690591	yeast	intact	0.753077630529828
68705	21399	39930425	6755728	6321442	6321395	mi:0046(experimental knowledge based)	16554755,8812838,17200106	yeast	mint	0.909704860348333
17222	68999	6678834	35900980	6324157	37362650	mi:0007(anti tag coip)|mi:0364(inferred by curator)	9469814,14681455,16554755,10318877,15060174,16481473	yeast	intact	0.759537510181817
15163	21872	6680187	6678355	24648611	28573155	mi:0045(experimental interac)	unassigned4	drome	intact	0.838034327272892
15258	22196	6754198	7549799	46852176	35494003	mi:0018(two hybrid)	15896780,14609633,10535925	human	mint	0.701732186148915
22594	59047	56118250	10946988	5454172	31543419	mi:0006(anti bait coip)	17353931,11163244	human	intact	0.738693022942905
14812	56320	41680710	34328251	41680710	34328251	mi:0004(affinity chrom)	16236029	mouse	intact	0.86816160460082
328572	17927	56118232	6996932	50345997	23111009	in vivo; in vitro	9001254,10944526	human	hprd	0.84814850417678
72017	94232	21312524	15805016	49574502	40538799	yeast-two hybrid	16713569	human	hprd	0.628088318022915
212032	16010	84370288	6981086	4504395	62243290	in vitro; yeast-two hybrid	11068878,16189514	human	hprd	0.736858963496506
97112	107182	19526940	82998465	6321964	6325175	mi:0046(experimental knowledge based)	16554755	yeast	mint	0.712220425297657
15979	19247	6754306	6755228	4557880	33356177	in vitro	10022928	human	hprd	0.586369472779819
14629	13669	33468897	46575903	6322360	6319553	mi:0676(tap)	16429126	yeast	intact	0.84239624789395
12955	22138	6753530	77812697	4503057	50659088	in vitro	14676215	human	hprd	0.596219244736287
19385	57785	6755284	10946640	4506407	41462397	in vitro	10811801	human	hprd	0.783110221258355
14173	15530	7106315	94373894	41352695	62859979	in vivo	11847221	human	hprd	0.804174938452898
640390	20846	94375555	31543778	31317292	6274552	affinity capture-luminescence	15761153	human	biogrid	0.640107066123582
22034	18475	38348246	40254624	4759254	4505585	mi:0006(anti bait coip)	17353931	human	intact	0.566157429556891
20638	20624	6678053	6755594	38150007	41152056	mi:0006(anti bait coip)	17353931	human	intact	0.897115079823738
100683	101206	82899867	20149314	62471663	17647341	co-fractionation	12697829	drome	biogrid	0.82972003400587
19173	66105	6755204	13384718	6325360	6319556	co-purification	8628401	yeast	biogrid	0.761068846826532
27998	230082	20070392	34850066	37362654	6321527	mi:0676(tap)	11805826,16429126	yeast	intact	0.609863909904414
21885	80981	94373338	13624323	21541824	41327767	mi:0018(two hybrid)	16169070	human	mint	0.644230844636396
17240	338363	94403871	30520297	5031905	40254999	mi:0398(two hybrid pooling)	16189514	human	intact	0.808929874326384
76367	98956	31560052	23346561	6321701	6324197	two-hybrid	14519092	yeast	biogrid	0.589327243226677
67224	23989	27754101	6755136	52840095	41281496	mi:0007(anti tag coip)	15175163,14576168	human	intact	0.806187211970133
15572	19663	84662764	33342267	17532863	17508419	two-hybrid	14704431	caeel	biogrid	0.764857187222234
229906	237336	21704076	6755811	4504193	4759234	in vitro	10220372	human	hprd	0.955352016168964
59020	12638	10946938	14141185	21361142	90421313	mi:0096(pull down)	12471024,11051556,12615054	human	intact	0.514131824688144
19882	20416	6677765	15778828	4505265	52693921	in vivo	8918464	human	hprd	0.789412258999214
19384	19324	6678365	6679587	17553976	17558550	mi:0398(two hybrid pooling)	14704431	caeel	intact	0.966459737025128
21938	69716	70778792	82951878	4507577	11321607	mi:0676(tap)	14743216	human	intact	0.486880830231627
16518	192176	6680530	83002129	4504835	4503745	mi:0096(pull down)	12923176	human	intact	0.810449669869036
22213	70233	20806111	17505208	6323664	6321950	mi:0397(two hybrid array)	14690591	yeast	intact	0.604122462283129
16590	19247	10863917	6755228	4557695	33356177	in vivo; in vitro	7523381,9528781	human	hprd	0.794046059042213
24015	11966	7657518	19705578	6320296	6319603	mi:0676(tap)	16429126	yeast	intact	0.847700668431637
66176	110809	13384782	34328400	24651688	21358097	mi:0018(two hybrid)	14605208	drome	intact	0.739147739508029
14679	24012	33563256	6755318	5729850	21361149	in vitro	10092682	human	hprd	0.77016611307576
69276	140740	39930429	31981948	4507525	6005872	in vitro	10799540	human	hprd	0.810971345131908
621100	19989	82995668	31981515	6320679	6325058	affinity capture-ms	17200106	yeast	biogrid	0.938362469880227
76453	78658	31541882	30387638	6005882	45356151	yeast-two hybrid	16169070	human	hprd	0.800667033250265
57741	13498	23956106	34328110	7661606	55750053	mi:0018(two hybrid)	16713569	human	mint	0.586576611925191
211673	110750	94363123	12963737	6320374	6321198	mi:0676(tap)	11805826,16429126	yeast	intact	0.933058075507135
74044	16571	71480148	6680568	40807471	7305205	in vivo	12927788	human	hprd	0.590581892456028
19139	15526	10946854	6754256	16129170	16128008	0096(pull down)	15690043	ecoli	intact	0.610628433207094
14048	270627	84579837	94409120	71982204	17509345	mi:0398(two hybrid pooling)	14704431	caeel	intact	0.822709283815097
22034	670348	38348246	94370578	4759254	5901926	mi:0006(anti bait coip)	17353931	human	intact	0.746482973915859
18044	22770	6754848	34328156	11496974	63079683	in vitro; yeast-two hybrid	10441475,10571058	human	hprd	0.509708891893612
12168	109689	6680804	30089716	15451916	10880136	mi:0018(two hybrid)	missing_pmid	human	mint	0.748856751012739
70625	56390	28466971	31543773	28466971	31543773	mi:0397(two hybrid array)	11591653	mouse	intact	0.79300013920081
13992	381410	6753778	82885192	5730073	13376064	mi:0398(two hybrid pooling)	16189514	human	intact	0.911607426776444
59002	381644	70778726	39841057	16445434	50083279	mi:0006(anti bait coip)	17353931	human	intact	0.750457008743908
72194	24057	94391917	7305487	6322549	6321804	mi:0063(interaction prediction)	11743162	yeast	mint	0.484095067939464
68092	107686	13386056	58037145	6325079	6323305	mi:0676(tap)	11805826,16429126,17200106	yeast	intact	0.68015166104546
17152	67480	6678786	21312952	6322355	6324084	biochemical activity	16319894	yeast	biogrid	0.654527461582936
11845	66143	6680724	13384756	4502211	4758862	mi:0006(anti bait coip)	17353931	human	intact	0.54758697249242
12566	22153	7949020	31981939	6319636	14318481	mi:0676(tap)	16429126	yeast	intact	0.757047556762341
11835	17977	7304901	6754800	21322252	22538457	mi:0018(two hybrid)	17353003,10567563	human	intact	0.858531581377398
94232	19242	15805016	6679543	40538799	4506281	mi:0398(two hybrid pooling)|mi:0018(two hybrid)	16169070,16713569	human	intact	0.707930722706764
17906	17926	61657925	31560808	4557775	4557779	in vivo; in vitro; yeast-two hybrid	11773029,16189514	human	hprd	0.668829325154887
16154	16451	6680389	22164788	4504633	4504803	in vivo; in vitro	12133952,12374810,10433356	human	hprd	0.770065397858037
11911	12611	6753128	61966683	33469974	4502769	in vitro	1371974,16189514	human	hprd	0.577852219159616
16822	22324	31543115	31981440	5031855	7108367	in vivo; in vitro	9341187,11331248,9047237,16189514	human	hprd	0.940775241262957
53611	216705	13928668	94391458	6323853	6322585	reconstituted complex	14630930	yeast	biogrid	0.885322208210225
19047	66849	31980772	18859587	4506007	5453946	in vitro	10807923,16189514	human	hprd	0.557434659894339
110611	11820	19527028	47271504	45552723	24638892	reconstituted complex	11912189	drome	biogrid	0.743998898198552
59025	230249	31560313	37718970	14318532	6321757	mi:0676(tap)|mi:0004(affinity chrom)	11805826,16284124,16429126,12408819,17200106	yeast	intact	0.718651869921795
20238	12631	33636696	6680924	51479158	5031635	mi:0018(two hybrid)|mi:0096(pull down)	16713569	human	intact	0.628199616801958
11764	11769	88853578	6671559	88853578	6671559	mi:0114(x-ray diffraction)	15377783	mouse	intact	0.942009671735588
19645	233900	6677679	26986595	4506435	7662230	in vivo; in vitro	10944455	human	hprd	0.790932492480565
54401	19299	31543974	60218877	31543974	60218877	mi:0029(density sedimentatio)	16236029	mouse	intact	0.636110614384608
18607	103963	6755020	94378885	6755020	94378885	mi:0018(two hybrid)	15102471	mouse	intact	0.513182712916464
18750	20112	6755078	6755374	4506067	19923570	mi:0006(anti bait coimmunoprecipitation)	16810323	human	mint	0.962612521842586
241656	20202	27370300	6677837	29826329	4506773	mi:0006(anti bait coip)	17353931	human	intact	0.519263516529202
56406	21834	9790177	6678343	32307128	40806162	mi:0018(two hybrid)	10866662	human	intact	0.824703587206639
18750	22350	6755078	83921618	4506067	21614499	in vivo	11387207,10970850	human	hprd	0.706668974503396
70408	544971	27754160	94396333	33598952	21281669	in vitro	9171375	human	hprd	0.60454546621504
17918	68097	6754784	18087731	10835119	18087855	yeast-two hybrid; in vitro	10844022	human	hprd	0.848122225440679
223870	236899	21450063	46877071	6325237	6321641	mi:0046(experimental knowledge based)	16554755	yeast	mint	0.803056140542674
72949	98985	56550069	19527056	17978469	5803029	invivo	12832472,9544	human	biogrid	0.7590166874795
12288	68094	6753228	37718972	6321656	14318562	mi:0676(tap)	16429126	yeast	intact	0.862344492636139
21872	170643	6678355	70608146	28416400	34419631	in vivo; in vitro	12578837,12865409	human	hprd	0.803882844460785
268930	15201	12746438	12232371	6322274	42742173	biochemical activity	16319894	yeast	biogrid	0.473442989808321
18969	19718	31982107	11177922	6319436	6324478	mi:0676(tap)	11805826,16429126	yeast	intact	0.470780713262546
14115	15530	6679757	94373894	51873053	62859979	in vitro	9431988	human	hprd	0.810928224144246
12677	547380	6671750	94374045	85724800	17864246	mi:0398(two hybrid pooling approach)	14605208	drome	mint	0.86923173027711
20937	12412	6755702	94390618	4507321	5803076	in vivo; in vitro	10202156,11242053	human	hprd	0.7725906575287
22628	237459	31543976	22122813	21464101	37595545	mi:0006(anti bait coip)	17353931,15324660	human	intact	0.732014012646841
19090	19697	23956060	6677709	13654237	46430499	mi:0007(anti tag coimmunoprecipitation)	14743216	human	mint	0.921379700534985
53607	101943	31980689	19527174	6322199	6323592	affinity capture-ms	17200106	yeast	biogrid	0.889118070104968
14791	11745	7305109	7304887	31652262	4826643	mi:0398(two hybrid pooling)	16169070	human	intact	0.703063696564763
21834	19017	6678343	6679433	40806162	7019499	in vitro	11751919	human	hprd	0.810159191289971
20190	17827	45597439	7305291	45597439	7305291	mi:0018(two hybrid)	15102471	mouse	intact	0.774750965303406
14810	11472	6680095	59709449	6680095	59709449	mi:0004(affinity chrom)|mi:0019(coip)|mi:0006(anti bait coip)	10862698,16236029	mouse	intact	0.867586292136183
13176	72993	6681139	94397898	4885175	6912242	in vivo; yeast-two hybrid	12011067	human	hprd	0.825013693257402
19732	66365	46195800	21313508	4758532	20149663	yeast-two hybrid	16169070	human	hprd	0.801958246682225
241525	68477	52693937	94377691	6319422	6320461	mi:0007(anti tag coip)	11805837	yeast	intact	0.883543997727539
69077	66365	30519947	21313508	28872725	20149663	yeast-two hybrid	16169070	human	hprd	0.666594216191657
12461	102115	6671700	19527182	6322049	6322531	affinity capture-ms	11805837	yeast	biogrid	0.676581522310222
121021	17475	20467423	6981218	47419930	4505231	in vivo; in vitro; yeast-two hybrid	10967549	human	hprd	0.920205463140652
217069	235497	46849791	87299619	6324518	6324697	mi:0046(experimental knowledge based)	16554755	yeast	mint	0.646155705875779
328572	103806	56118232	30425022	50345997	113417358	in vitro	12050117,12391150	human	hprd	0.621305705362441
67832	231571	31980985	21450301	6324496	6320987	mi:0363(inferred by author)	16429126	yeast	intact	0.637485582846972
67847	19242	18079232	6679543	76563940	4506281	mi:0398(two hybrid pooling)	16169070	human	intact	0.836884676661451
66541	93757	21312276	31981468	6323800	6323678	reconstituted complex	8132591	yeast	biogrid	0.584885249870018
218832	675317	94397873	94393498	6324690	6321408	mi:0676(tap)	16429126	yeast	intact	0.815591071318486
68153	21374	31980885	8850234	4504195	4507379	in vitro	9677423,11113176	human	hprd	0.53989235550081
12961	15507	6681035	7305173	4503063	4504517	mi:0096(pull down)	11700327	human	mint	0.718161579474806
12043	66813	28916685	38194232	72198346	21040330	in vivo	11054413	human	hprd	0.90679081928203
66508	66365	13385060	21313508	8923579	20149663	yeast-two hybrid	16169070	human	hprd	0.663390659273241
13204	624124	6681155	83004436	6321318	6324670	mi:0676(tap)	16429126,17200106	yeast	intact	0.526185774964976
72584	213464	29501811	27369714	28372493	53759148	mi:0006(anti bait coip)	17041588	human	intact	0.877543297756178
633920	20054	82918971	6677799	6320269	6324533	affinity capture-ms	17200106	yeast	biogrid	0.731991733915155
225363	30960	31559959	7305623	6319619	6320966	mi:0363(inferred by author)	16429126	yeast	intact	0.634278647813079
16594	16573	6680578	61657921	113431408	4758648	invivo	10491391	human	biogrid	0.637865732265157
12829	21810	34328045	6678321	62952499	4507467	in vitro	11867580	human	hprd	0.493311621512302
19941	666669	6677777	94386296	6321471	6322984	affinity capture-ms	17200106	yeast	biogrid	0.868327626502322
217869	55944	29893569	9055214	37537716	4503523	in vitro	11331597	human	hprd	0.804055842506705
20016	217737	6677787	22122515	6325367	6320420	mi:0007(anti tag coip)	11805837	yeast	intact	0.772597906016967
17916	13627	33859763	51873060	6323756	6325337	mi:0676(tap)	16429126	yeast	intact	0.467940585574065
18033	17095	6679044	6678758	34577122	34147558	mi:0018(two hybrid)	10023675	human	mint	0.725304459784661
28040	70357	20070406	27754025	21357761	24650168	mi:0018(two hybrid)	14605208	drome	intact	0.642469903194212
66491	69920	82915574	82904456	6324784	6321368	mi:0046(experimental knowledge based)	16554755,12697831,17200106	yeast	mint	0.834667687410457
14812	67300	41680710	51491845	41680710	51491845	mi:0004(affinity chrom)	16236029,10862698	mouse	intact	0.467173611044791
18778	18786	6755090	28077103	4505847	72534670	in vitro	2052621,16189514	human	hprd	0.702781611634636
12361	54725	6753276	71040104	4502567	22095347	in vitro	12202822	human	hprd	0.628572700971246
14375	21750	6753928	6678289	4503841	5032169	in vivo; in vitro; yeast-two hybrid	11112778,10984620	human	hprd	0.801516379319273
16001	16337	33859572	6754360	4557665	4557884	in vitro	7895674	human	hprd	0.962785570640936
675033	67498	94363148	28460685	27436974	7657289	in vivo; in vitro	8670833	human	hprd	0.954850413172737
231889	75062	57222238	82894810	6319908	6320174	mi:0046(experimental knowledge based)	16554755,17200106	yeast	mint	0.850815570938831
19384	73218	6678365	30424818	17553976	71981450	mi:0398(two hybrid pooling)	14704431	caeel	intact	0.673790729623056
76722	51869	38259206	47087463	4502855	56676335	mi:0398(two hybrid pooling)	16169070	human	intact	0.57200858377962
72611	76444	21312242	21539647	58331264	13994129	mi:0398(two hybrid pooling)	16189514	human	intact	0.69251204800711
12402	13196	80978932	65301464	52426745	46094081	mi:0006(anti bait coimmunoprecipitation)	17255943	human	mint	0.93015269967668
72354	59053	30794388	10946998	6319631	6321626	mi:0676(tap)	11805826,16429126	yeast	intact	0.875693581159962
53356	674452	31980808	94395719	6320637	6323577	mi:0676(tap)	16429126	yeast	intact	0.648465179612872
56489	56530	31981053	9903607	7661946	7657176	mi:0006(anti bait coip)	17353931	human	intact	0.63225928369911
17196	217718	69885040	21553095	4505123	31543286	in vitro	11864968	human	hprd	0.60380584691561
53331	67474	31560462	31543752	4507295	4759154	in vitro	9852078,11423532	human	hprd	0.836693514690839
18595	18803	6755012	41393059	5453870	33598946	in vivo; in vitro	7535778	human	hprd	0.781010445528478
22059	21340	6755881	10181156	8400738	21536365	in vivo; in vitro	10913176	human	hprd	0.806829837756941
83602	20116	30141908	6677813	24650582	24651181	mi:0018(two hybrid)	14605208	drome	intact	0.767800421120195
14599	13510	6679997	51770799	13027812	4503401	mi:0006(anti bait coip)	17353931	human	intact	0.900505145153092
15277	19215	7305143	35215298	15553127	32171249	in vitro; in vivo; yeast-two hybrid	11068878	human	hprd	0.658919767243549
20182	23958	13489062	7305323	11415052	7657395	in vitro	10611353	human	hprd	0.969660278765921
84092	67588	31981044	31543597	41281376	37588861	in vivo	15314180	human	hprd	0.789894439234988
21374	15270	8850234	7106331	6320996	6320431	affinity capture-ms	12052880	yeast	biogrid	0.76477397989679
433759	20467	6680193	28212270	13128860	52138513	in vitro	11959842	human	hprd	0.598404897063832
269587	56295	38570129	9789977	42716291	7661620	mi:0006(anti bait coip)	17353931	human	intact	0.937982622130975
109115	216825	30520009	51921307	6320600	6323879	mi:0046(experimental knowledge based)	16554755,14660634,15657442,15657441,17200106	yeast	mint	0.844752064173675
12051	18034	15809014	9506921	4885087	19923223	in vivo	11707390,8453667	human	hprd	0.68978409883352
19934	110750	6677775	12963737	4506613	29029559	mi:0398(two hybrid pooling)	16169070	human	intact	0.907819760395385
328162	624124	28893533	83004436	6322336	6324670	mi:0676(tap)	16429126	yeast	intact	0.629112837716754
17938	51869	41350312	47087463	5031931	56676335	mi:0398(two hybrid pooling)	16169070	human	intact	0.498884477312554
17128	59079	94405523	54607112	4885457	8923909	in vitro	12650946	human	hprd	0.704450313705361
14281	18021	6753894	45544608	4885241	27886561	in vivo; in vitro	9121455	human	hprd	0.92411989934608
11545	56406	20806109	9790177	4501955	32307128	in vitro	12519782	human	hprd	0.681982162461651
22628	12460	31543976	8393066	21464101	4826665	in vivo	15324660	human	hprd	0.496448765384338
17126	17127	31560568	31543222	31560568	31543222	affinity capture-luminescence	15761153	mouse	biogrid	0.998727014586929
14083	12767	6679741	6753460	24476013	4503175	in vivo; in vitro	11668182	human	hprd	0.843257592275742
13555	21781	6681243	6678305	12669911	6005900	in vitro; in vivo	8816502,8405995	human	hprd	0.851641649847261
23882	66978	6753938	21536228	5729836	41393554	mi:0018(two hybrid)	15383276	human	intact	0.590697276925382
15432	17134	6680259	94392314	23510370	4505073	in vivo; in vitro	11036080	human	hprd	0.838112974665188
14823	56469	6680105	31543478	4504149	7706637	in vitro; yeast-two hybrid	16144832	human	hprd	0.929801209282202
331487	22153	94409168	31981939	37362660	14318481	mi:0676(tap)	16429126	yeast	intact	0.476179094417464
12226	18983	40363261	6755126	4502473	85067507	mi:0018(two hybrid)	9820826,11136725,11429045	human	mint	0.607811036489586
14784	20174	6680083	6755382	4504111	5730023	mi:0096(pull down)	12577067	human	intact	0.549699680455794
13982	381022	6679695	94398896	62821794	4505197	mi:0096(pull down)	16603732	human	intact	0.802640435779085
216987	105372	21450209	30725776	6320657	6323740	mi:0676(tap)	12150911,16429126,17200106	yeast	intact	0.753663065728793
12988	20970	31560712	42476310	4758078	113412088	in vitro	9553134	human	hprd	0.474721809932241
26413	53605	84579909	7657357	6321477	6322901	mi:0007(anti tag coip)	11805837,16319894	yeast	intact	0.760128931740188
67451	22628	21312960	31543976	52630432	21464101	in vivo	15324660	human	hprd	0.478697707025373
16665	106200	6680602	28077061	24430190	54633317	mi:0398(two hybrid pooling)	16189514	human	intact	0.554840205425931
20116	267019	6677813	24762230	6320949	6322271	affinity capture-ms	17200106	yeast	biogrid	0.720016315215562
232539	12812	94379286	31044475	55749726	4758024	mi:0397(two hybrid array)	16713569	human	intact	0.79332261132229
12418	192191	6680862	31981674	55770830	8922273	in vitro	14638676	human	hprd	0.795335669428709
14812	21872	41680710	6678355	41680710	6678355	mi:0004(affinity chrom)	10862698	mouse	intact	0.912413489430932
238799	83493	30520133	13507622	6319491	6322637	mi:0007(anti tag coip)	11805837	yeast	intact	0.945100695713421
56436	11465	31981027	94373495	24653513	62473515	mi:0018(two hybrid)	14605208	drome	intact	0.697694042943799
16513	16517	87116686	46048228	25121966	8923823	in vitro	12456399,12923169	human	hprd	0.988607290140271
18000	18951	6754816	47132509	56549640	9945439	in vivo; in vitro	10321247	human	hprd	0.990486522122078
12226	15417	40363261	34734060	4502473	15029508	mi:0018(two hybrid)	10617598	human	mint	0.924829660766363
16451	18762	22164788	84872200	4504803	52486327	in vivo; in vitro	15526032	human	hprd	0.656074296524154
20908	22319	70778911	6678553	4759184	4759300	in vivo	9701566,9614185	human	hprd	0.851743353218221
14313	19934	6679867	6677775	62512109	17137152	mi:0018(two hybrid)	14605208	drome	intact	0.5660533676332
228410	94230	21704042	16751835	6323706	6320507	mi:0676(tap)	11805826,16429126,12853609,17200106	yeast	intact	0.78089936652713
19205	22631	6679515	6756041	14165466	4507953	mi:0059(gst pull down)	15161933	human	mint	0.630786713021908
12181	57741	7304931	23956106	6323693	6324780	mi:0676(tap)|mi:0007(anti tag coip)	11805826,11805837,16429126,17200106	yeast	intact	0.823408145459532
18968	18971	6679409	31981551	8393995	4505933	invivo	9563011	human	biogrid	0.910988029620564
17220	18393	10242373	6679176	33469968	5453830	in vitro; yeast-two hybrid	12614612,16189514	human	hprd	0.597845822471376
19698	18033	31982053	6679044	35493878	34577122	mi:0676(tap)	14743216	human	intact	0.756939632073073
66341	68077	34328069	21539653	6320098	6325111	affinity capture-ms	16554755	yeast	biogrid	0.884711123187306
26415	102626	13994136	31542089	4506085	4758700	in vitro	9207191,16189514	human	hprd	0.902309199338877
59050	668219	94395556	94406971	6320973	6324637	affinity capture-ms	16429126,17200106	yeast	biogrid	0.853156214781672
54153	71881	84993720	21313668	31745138	24308201	mi:0398(two hybrid pooling)	16169070	human	intact	0.484754567684381
14337	14319	6679873	6753912	20149498	56682959	mi:0398(two hybrid pooling)	16169070,16189514,11591653	human	intact	0.801181434061734
216238	54354	50053824	60097929	50053824	60097929	mi:0028(solution sedimentati)	16892067	mouse	intact	0.848985298073867
22354	54409	31543948	9507029	15619006	5032021	in vitro	12446722	human	hprd	0.872164824906852
11513	18753	83582788	6755082	4557255	31377782	in vitro	12454008	human	hprd	0.572930657161643
18751	22370	6679345	6755987	20127450	88853069	in vitro	9030777	human	hprd	0.537707565676358
56095	69237	13384672	31560110	6319796	6325164	affinity capture-ms	17200106	yeast	biogrid	0.50963701324788
209446	170762	27819657	31559998	8659574	24430149	mi:0006(anti bait coip)	17353931	human	intact	0.88387517527184
67959	75062	76677817	82894810	17978512	5803167	mi:0006(anti bait coip)	17353931	human	intact	0.808174755513206
218298	59004	82951152	10946912	6319287	6324730	two-hybrid	12554883	yeast	biogrid	0.902535776773575
52705	267019	30519935	24762230	6319791	6322271	affinity capture-ms	15094838	yeast	biogrid	0.692001311688511
20963	12483	56550045	6753340	56550045	6753340	mi:0019(coip)	10373493	mouse	intact	0.639766788980353
108989	53319	27477057	31980798	6322948	6325088	affinity capture-western	15692572	yeast	biogrid	0.751559299230707
227715	72198	21450259	21312352	19923403	39930353	in vivo	11719186	human	hprd	0.806068827765589
20807	20788	10048414	73661204	10048414	73661204	mi:0018(two hybrid)	15102471	mouse	intact	0.748961778281963
19076	67398	6679461	27229036	6322806	6320498	mi:0676(tap)	16429126	yeast	intact	0.600074567283645
23797	26932	45433564	33859660	24647358	24650656	mi:0018(two hybrid)	14605208	drome	intact	0.744840174128669
52530	52705	13386120	30519935	82795243	6319791	affinity capture-ms	16554755	yeast	biogrid	0.821360795125724
19358	14884	34447211	31982313	6320798	6320517	reconstituted complex	7721729	yeast	biogrid	0.773894867919525
110835	108015	46559780	33563301	33589827	4502837	in vitro	9655874	human	hprd	0.991628027324219
170770	12043	18875398	6753168	27753966	8392974	mi:0364(inferred by curator)	14681455	rat	intact	0.848127580288361
20187	14370	46048241	6679887	54607020	13994190	in vivo	15454084	human	hprd	0.750556183138594
21955	640390	6755841	94375555	39930527	31317292	in vivo	15761153	human	hprd	0.642625332898425
67182	26893	13385522	33563284	5031657	34147637	mi:0018(two hybrid)	16169070	human	mint	0.476216396637616
215335	20932	31982566	6755698	6324228	6321723	two-hybrid	16093310	yeast	biogrid	0.871690198298006
17216	19365	6678826	6755280	33356547	20143958	in vivo; in vitro	15766559	human	hprd	0.643356290528802
18753	18762	6755082	84872200	31377782	52486327	in vitro; in vivo	11381116,12162751	human	hprd	0.978637883277731
14797	67279	6754072	56119162	5706731	7705592	mi:0398(two hybrid pooling)	16169070	human	intact	0.681821312096988
26371	20585	31542399	67763824	4757988	21071052	mi:0006(anti bait coip)	17353931	human	intact	0.549143786210234
66105	14897	13384718	62244123	6319556	6322842	mi:0007(anti tag coip)	11805837,16554755,10089879	yeast	intact	0.635901795286697
19155	50797	68226731	29789080	6321837	6321301	mi:0363(inferred by author)	16429126	yeast	intact	0.5358670645253
223499	12461	38348458	6671700	6323018	6322049	mi:0007(anti tag coip)	11805837	yeast	intact	0.647828362719939
14184	14784	46877057	6680083	4503711	4504111	in vivo	9045692	human	hprd	0.800289970224147
18674	11837	19526818	6671569	6320894	6323371	mi:0676(tap)	16429126	yeast	intact	0.80229861894575
11972	12974	31981304	13385942	6323480	6324328	mi:0399(2h fragment pooling)	11283351	yeast	intact	0.617295147217801
71890	11430	21313660	66793429	24644295	24654595	mi:0018(two hybrid)	15575970	drome	intact	0.65863987173395
67155	83766	51593084	13937393	51593084	13937393	mi:0006(anti bait coip)	12437990,12368262	mouse	intact	0.716846507347403
16418	19170	27501448	7242197	4504771	4506193	mi:0006(anti bait coip)	17353931	human	intact	0.949319508410011
12703	16001	6753424	33859572	4507233	4557665	mi:0018(two hybrid)	9727029	human	mint	0.897603876446584
268396	26406	63055065	33468949	6319677	6323394	affinity capture-western	8754808	yeast	biogrid	0.606220128140302
74915	108664	42475954	31981588	6324907	6325293	mi:0676(tap)	16429126,9195975,17200106	yeast	intact	0.868312926093211
110809	218543	34328400	27369842	5902076	21040255	in vivo; in vitro; yeast-two hybrid	10757789,14559993	human	hprd	0.768735205221489
69920	74197	82904456	21312660	6321368	6322824	two-hybrid	11779853	yeast	biogrid	0.752772692409845
12488	22612	33636703	6678617	11321634	4885661	mi:0049(filter binding)	10339567	human	mint	0.588201583803436
19941	26961	6677777	6755358	6321471	6322171	affinity capture-ms	17200106	yeast	biogrid	0.864354016009726
94230	238217	16751835	82942312	6320507	6323104	mi:0676(tap)	16429126	yeast	intact	0.5340053209821
51796	326622	7949115	82799498	42542379	11693132	invivo	12093754	human	biogrid	0.72422862224397
60507	68537	11230788	21312936	16128391	16131121	0096(pull down)	15690043	ecoli	intact	0.527137615077511
68328	66313	21311975	94392152	4506363	12232397	mi:0007(anti tag coimmunoprecipitation)	15761153	human	mint	0.871418801482759
70533	58184	94373550	10946722	6325220	6324041	two-hybrid	16926149	yeast	biogrid	0.933192308256459
54614	29807	9055244	7305589	6322840	6324717	mi:0089(protein array)	16606443	yeast	intact	0.663405611196949
17869	56612	71834865	9910216	71774083	22202633	in vivo; in vitro	9792694,11567024	human	hprd	0.492165182739641
53414	27050	46560591	6755372	6319724	6324151	mi:0676(tap)	12150911,16429126,17200106	yeast	intact	0.790602388237337
11684	211770	31542127	21362355	4502051	13399328	yeast-two hybrid	10727209	human	hprd	0.49867032294491
18519	18641	94403896	31560653	6321691	6323861	mi:0676(tap)	14660704	yeast	intact	0.581816406521976
12367	20874	6753284	7106427	14790119	41281453	in vivo; in vitro	10611247	human	hprd	0.710830310449825
20415	22215	6755506	76880494	7382460	19718764	yeast-two hybrid	15862967	human	hprd	0.637544995289933
54401	20972	31543974	6678193	31543974	6678193	mi:0029(density sedimentatio)	16236029	mouse	intact	0.470361766087601
17126	22084	31560568	86439992	5174511	10938008	in vivo; in vitro	15066998	human	hprd	0.79540132122914
27373	80913	31542425	94392568	6325052	6323016	mi:0007(anti tag coip)	11805837	yeast	intact	0.882245312909557
22213	71011	20806111	94409217	6323664	6319994	mi:0397(two hybrid array)	14690591	yeast	intact	0.709642778324695
81898	70052	14042921	55925589	6323944	6325435	affinity capture-ms	17200106	yeast	biogrid	0.752704994830296
26451	67115	31560517	13385472	6321335	6321786	affinity capture-ms	17200106	yeast	biogrid	0.910475139228387
117109	66161	94376669	13384772	38016922	5729986	mi:0096(pull down)	15096576,10352175,16189514	human	intact	0.731217385282385
76954	14784	47716510	6680083	21264614	4504111	mi:0096(pull down)	9632734	human	intact	0.754157526686678
54401	216439	31543974	94389828	31543974	94389828	mi:0029(density sedimentatio)	16236029	mouse	intact	0.624380693053702
68969	53356	21312159	31980808	5031711	49472822	mi:0006(anti bait coip)	17353931	human	intact	0.758627475924013
75788	29877	87044890	34787412	87044890	34787412	affinity capture-luminescence	15761153	mouse	biogrid	0.683752553315982
69612	70208	31981558	61651678	21358561	19922780	two-hybrid	14605208	drome	biogrid	0.831096835548187
435766	17868	59933232	6678976	7705748	4557771	mi:0018(two hybrid)	12721663	human	intact	0.637096988536149
68493	21761	21624617	85540473	21356123	21357515	mi:0018(two hybrid)	14605208	drome	intact	0.814017991986565
18442	20779	31560661	70794809	28872745	38202217	in vivo; in vitro	14670955	human	hprd	0.613121421895713
18708	66922	68299809	13399308	32455252	21361416	in vivo	11850823	human	hprd	0.528688892445366
17886	17930	20137006	6678996	12667788	4505315	in vitro	9529381	human	hprd	0.575866063086294
14784	17289	6680083	7106355	4504111	66932918	in vivo	9891051	human	hprd	0.656331361525406
20382	53861	6755478	74315981	47271443	42741682	in vivo	11448987	human	hprd	0.497703859149517
15499	20846	33859480	31543778	5031767	6274552	in vitro; in vivo	9880553,16189514	human	hprd	0.762546095577002
66449	53600	13385012	12025536	6322357	6324344	mi:0006(anti bait coimmunoprecipitation)	16977310,14981506,14981507,15797382,16107694,16943180,15719019,15878866	yeast	mint	0.876155669840402
11793	67273	16716341	13195624	18858053	17933656	mi:0018(two hybrid)	14605208	drome	intact	0.726894202420295
18974	52202	33468927	42794007	37362708	6324532	mi:0398(two hybrid pooling approach)	16554755	yeast	mint	0.600549171846047
20116	24127	6677813	6756025	6320949	6321265	affinity capture-ms	17200106	yeast	biogrid	0.750647753018265
11806	50702	6753096	7656969	4557321	11321587	in vitro	8663389,16189514	human	hprd	0.688357549619309
30853	58175	21703770	10946708	4885487	13654235	mi:0006(anti bait coip)	17353931	human	intact	0.91868502023259
26406	54194	33468949	70780373	42794765	49472841	mi:0676(tap)	14743216	human	intact	0.540553793278677
633920	102462	82918971	19527196	6320269	6321942	affinity capture-ms	17200106	yeast	biogrid	0.726734420732326
12387	14254	6671684	34328180	4503131	4503749	in vivo	12920240	human	hprd	0.737712609996339
11461	22186	6671509	9845265	4501885	4507761	mi:0071(molecular sieving)	15047060	human	intact	0.990776235066144
66877	72459	13385288	23956212	6323146	6324043	affinity capture-ms	12509417	yeast	biogrid	0.786073336455321
14784	76846	6680083	33504483	4504111	14141193	mi:0096(pull down)	12577067	human	intact	0.495267034341557
18576	54401	39540591	31543974	40254434	4507949	in vitro; in vivo; yeast-two hybrid	12453887	human	hprd	0.556109394972081
17125	59079	31543220	54607112	5174509	8923909	in vitro	12650946	human	hprd	0.671133742675632
66235	27979	31541824	29789343	6323916	6324937	affinity capture-western	12514125	yeast	biogrid	0.675196748538506
19166	19173	6679497	6755204	4506181	4506201	mi:0006(anti bait coip)	15887188,10436176	human	intact	0.919965718037057
52530	14113	13386120	31982373	82795243	6320190	mi:0676(tap)	11805826,16429126,16554755,12242285	yeast	intact	0.962025236496852
16197	18708	45269152	68299809	28610151	32455252	in vivo	7522165	human	hprd	0.722691539539435
14815	18987	85861176	6755132	4504133	4505959	in vitro	10490647,10480874,9584182,16189514	human	hprd	0.823413320076702
69727	66384	29243896	13384948	50593116	6323531	mi:0398(two hybrid pooling approach)	16554755	yeast	mint	0.754252465968556
319322	67332	30794206	13385598	6323896	6323176	mi:0676(tap)|mi:0363(inferred by author)	11805826,16429126,16554755,17200106	yeast	intact	0.893818321599575
14797	21887	6754072	6678361	5706731	4827030	mi:0006(anti bait coip)	17353931	human	intact	0.872754076068668
12492	14466	6680878	6679955	5031631	54607047	mi:0029(cosedimentation through density gradients)	17174955	human	mint	0.596273539944649
60406	20466	12408290	7106407	12408290	7106407	mi:0019(coip)|mi:0007(anti tag coip)|mi:0096(pull down)|mi:0018(two hybrid)	9702189	mouse	intact	0.833749762221464
22051	232157	6755879	21704148	91208423	8922671	mi:0006(anti bait coip)	17353931	human	intact	0.723972960282306
12229	16590	7709994	10863917	4557377	4557695	in vivo	15007095	human	hprd	0.869084360921297
16468	14463	11230774	46909569	11230774	46909569	mi:0007(anti tag coip)|mi:0096(pull down)	15542826	mouse	intact	0.845694589013385
328572	22661	56118232	6756049	50345997	11415036	in vitro; in vivo	10899165	human	hprd	0.726327623778758
23834	59025	6753368	31560313	6322266	14318532	mi:0363(inferred by author)	16429126	yeast	intact	0.688261576913658
20238	75607	33636696	94395040	51479158	32455273	mi:0018(two hybrid)	16713569	human	intact	0.668015469172258
11950	19155	78214312	68226731	6325179	6321837	affinity capture-western	14998992,9867807	yeast	biogrid	0.474085911845614
19302	22218	21687248	6678489	21687248	6678489	mi:0397(two hybrid array)	11591653	mouse	intact	0.733107598228866
20847	22695	94389838	6756059	94389838	6756059	mi:0018(two hybrid)	15102471	mouse	intact	0.484495488419612
12442	18392	86198318	62460374	6325376	6323575	biochemical activity	14574415	yeast	biogrid	0.893594440413087
12443	56637	6680868	9790077	16950655	21361340	in vivo; in vitro	9832503,10910956	human	hprd	0.714347507729468
50930	16994	9507195	6678730	25952144	4505035	mi:0054(facs)	10318773	human	intact	0.976852583702177
19079	53893	23956234	8393853	19923359	37594464	mi:0006(anti bait coip)	17353931	human	intact	0.51425600931142
675317	268449	94393498	46430508	6321408	6324445	affinity capture-ms	17200106	yeast	biogrid	0.685497724782637
217232	19989	82935216	31981515	6319387	6325058	mi:0676(tap)	16429126	yeast	intact	0.680502111251923
107260	66889	19527388	31560218	8923114	37588873	invivo	14661020	human	biogrid	0.795848445573771
227720	19386	94368105	19882199	33946327	6382079	mi:0071(molecular sieving)	17235358	human	mint	0.765590220281606
66161	67724	13384772	21312814	5729986	23097292	mi:0096(pull down)	15096576,16189514	human	intact	0.71284673123627
70683	18572	83027912	54607128	14270688	6323885	affinity capture-ms	17200106	yeast	biogrid	0.868530889945681
14067	14058	6679731	31982377	4503643	4503625	in vitro	2303476	human	hprd	0.541031647933085
12443	12567	6680868	6753380	6680868	6753380	mi:0364(inferred by curator)|mi:0006(anti bait coip)	14681455,16413468,16413469	mouse	intact	0.486112095367136
19697	56321	6677709	9790013	46430499	7657013	mi:0006(anti bait coip)|mi:0007(anti tag coip)	17157788	human	intact	0.882726818684293
16818	27371	33859570	11496243	20428652	4503633	mi:0096(pull down)	10553045	human	intact	0.490648796058365
18519	78943	94403896	13249351	6321691	6321870	affinity capture-western	9113982	yeast	biogrid	0.737986076279945
14784	71770	6680083	21313640	4504111	4557469	mi:0096(pull down)	12577067	human	intact	0.815535645336372
54342	104112	9506761	29293809	17557234	17557344	mi:0398(two hybrid pooling)	14704431	caeel	intact	0.701856330598949
68585	65079	34610241	12667794	47519490	13194201	in vivo	11201742	human	hprd	0.802835879443037
12313	19055	6753244	42415473	6753244	42415473	mi:0004(affinity chrom)	16512683	mouse	intact	0.88807083939253
19053	19170	8394024	7242197	6320013	6319430	affinity capture-ms	11805826	yeast	biogrid	0.812412979170626
12933	12934	40068507	40254595	4503051	4503377	in vivo	12482610	human	hprd	0.992755527668423
74204	74287	37537529	9789927	24638862	24645236	mi:0018(two hybrid)	14605208	drome	intact	0.847842430856879
26556	66610	41281771	21313408	4759198	7705981	mi:0398(two hybrid pooling)	16189514	human	intact	0.77285481435371
67465	16875	34576561	33859584	6322258	6322943	two-hybrid	9207794	yeast	biogrid	0.957267674543632
67019	74718	21313172	31560061	17737347	24654550	mi:0018(two hybrid)	14605208	drome	intact	0.754731490029264
13867	18708	61098019	68299809	54792100	32455252	mi:0006(anti bait coip)	10572067,16273093,10383151,11546794	human	intact	0.816036348531575
50783	101943	7657317	19527174	6320958	6323592	mi:0676(tap)	16429126	yeast	intact	0.885189541610381
20116	54342	6677813	9506761	6320949	14318503	two-hybrid	10688190	yeast	biogrid	0.805313063698532
70843	18034	94391959	9506921	40354192	19923223	mi:0007(anti tag coimmunoprecipitation)	14743216	human	mint	0.575559962086459
76719	17127	94392066	31543222	32698714	5174513	mi:0018(two hybrid)	15231748,16189514	human	mint	0.647387008248089
18016	78885	31982775	31560028	17647629	24640226	mi:0399(2h fragment pooling)	15710747	drome	intact	0.732781818709384
13858	669058	6679671	94373811	4503593	5803056	mi:0018(two hybrid)	15231748	human	mint	0.81456749838535
245860	20104	86990446	6677809	6320052	6325167	mi:0363(inferred by author)	16429126	yeast	intact	0.697176809937153
14800	53623	85861224	84781717	74275354	32528276	in vitro	14687553	human	hprd	0.979906480152876
18508	229877	7305369	21704072	45549245	17137458	mi:0399(2h fragment pooling)	15710747	drome	intact	0.814627624840983
98985	670348	19527056	94370578	5803029	5901926	in vivo; in vitro	11060040	human	hprd	0.8663877144114
232345	20415	28274695	6755506	66932947	7382460	yeast-two hybrid	15862967	human	hprd	0.821066454408853
110033	76614	21704182	70608131	6453818	5803115	mi:0398(two hybrid pooling)	16169070	human	intact	0.678961613149349
13717	14230	31542606	6806907	5881413	21361895	in vivo; in vitro	11071917	human	hprd	0.479397130701016
216831	70823	34328406	30794254	24648294	18858161	mi:0018(two hybrid)	14605208	drome	intact	0.933201945760071
110379	224440	29150272	21703952	6323237	6321748	mi:0007(anti tag coip)	11805837	yeast	intact	0.662185882836551
66163	118451	12963549	31543265	16131198	16128162	0096(pull down)	15690043	ecoli	intact	0.795514825114396
230082	633920	34850066	82918971	6321527	6320269	mi:0676(tap)	12150911,16429126,17200106	yeast	intact	0.495865252749643
18479	245860	6754978	86990446	6321780	6320052	biochemical activity	16319894	yeast	biogrid	0.633107001049534
18245	237625	7110677	27370178	24652899	24640529	mi:0018(two hybrid)	14605208	drome	intact	0.800392235879011
50915	16367	7710032	29825829	71979663	5031805	in vivo; yeast-two hybrid	9748281	human	hprd	0.909650896905371
75788	215627	87044890	23956312	87044890	23956312	affinity capture-luminescence	15761153	mouse	biogrid	0.745216022130743
54614	231834	9055244	26986581	6322840	6323646	mi:0089(protein array)	16606443	yeast	intact	0.864379297368229
107476	12469	60678241	31560613	6324343	6322452	mi:0363(inferred by author)	16429126	yeast	intact	0.540843447456071
110279	22628	82933625	31543976	82546845	21464101	in vitro	16045749	human	hprd	0.501323975532118
12182	12389	6753202	6680854	4757874	15451856	in vivo	11866528	human	hprd	0.866287474380282
26416	108155	10092590	46909607	17541722	17554062	mi:0398(two hybrid pooling)	14704431	caeel	intact	0.502359224503764
108071	56149	94382422	31980946	4504143	32171221	in vivo; yeast-two hybrid	11850456	human	hprd	0.882862132622374
18803	16822	41393059	31543115	33598946	5031855	mi:0021(colocalization by fluorescent probes cloning)	16467851,11390650	human	mint	0.81266812662689
55994	209018	84490384	82964783	5174519	57863275	yeast-two hybrid	15231748	human	hprd	0.82170877163008
11625	11704	7304875	32996703	7304875	32996703	mi:0018(two hybrid)	15883644	mouse	intact	0.878430069644464
29815	70247	7304925	74315975	4502371	25777600	mi:0006(anti bait coip)	17353931	human	intact	0.52325193966575
22186	640390	9845265	94375555	4507761	31317292	in vivo	15761153	human	hprd	0.893496678722399
19184	21374	7110703	8850234	6321390	6320996	reconstituted complex	7870180,12200147	yeast	biogrid	0.698258633764706
13555	18146	6681243	31982836	12669911	20149617	in vitro; in vivo; yeast-two hybrid	9181131,11042687	human	hprd	0.857302004975858
23808	66313	8392929	94392152	4757790	12232397	in vivo	15761153	human	hprd	0.775808939942525
19704	193742	13507601	30519896	18375673	15100151	mi:0018(two hybrid)	15231747	human	intact	0.511368578939544
140917	19185	70778966	6679505	12383082	5292161	mi:0007(anti tag coimmunoprecipitation)	16990800	human	mint	0.762224332527732
11308	56531	6671499	31044495	6671499	31044495	mi:0018(two hybrid)	15102471	mouse	intact	0.941740510781792
207565	212507	21703722	82801063	6321259	6321715	biochemical activity	16319894	yeast	biogrid	0.556621211904004
51792	20068	8394027	6677801	6319303	6323617	mi:0676(tap)	16429126	yeast	intact	0.79636484359997
268709	12330	34147238	6671664	6005924	66933005	mi:0018(two hybrid)	16169070	human	mint	0.625885428094597
20017	17913	6677789	6678986	33469941	46430642	mi:0416(fluorescence imaging)	16514417	human	intact	0.75325779554949
20393	66413	6755490	46049022	25168263	7661914	mi:0006(anti bait coip)	17353931	human	intact	0.694497664523925
17938	66365	41350312	21313508	5031931	20149663	yeast-two hybrid	16169070	human	hprd	0.717932172655457
20848	59026	47458804	61676190	47458804	61676190	mi:0018(two hybrid)	15102471	mouse	intact	0.745586585608126
20630	20641	6755596	6678055	6323329	6321510	mi:0676(tap)	11805826,16429126,16554755,17200106	yeast	intact	0.938804004188001
18046	268697	31560663	28195398	24640233	24658593	mi:0018(two hybrid)	14605208	drome	intact	0.931179182572818
26371	14113	31542399	31982373	4757988	12056465	mi:0006(anti bait coip)	17353931	human	intact	0.472769604479827
15259	74006	94366673	71061455	6322320	6323028	mi:0007(anti tag coip)	11805837	yeast	intact	0.756894848216051
245944	100226	45237183	19527102	6320230	6324610	two-hybrid	12110575	yeast	biogrid	0.785388900723413
22590	101314	7106449	19527154	17136722	24762504	mi:0018(two hybrid)	15575970	drome	intact	0.648065563411196
50883	22114	7710088	6678165	6005850	14042947	in vivo	12556502	human	hprd	0.950971568654977
70359	66163	33414589	12963549	16131574	16131198	0096(pull down)	15690043	ecoli	intact	0.648094995364578
15568	67869	31542602	13385918	38201714	75677355	in vivo; in vitro	15175342	human	hprd	0.471744183586865
13838	14184	34328113	46877057	4758280	4503711	in vivo; yeast-two hybrid	16365308	human	hprd	0.952824025223251
22196	22248	7549799	6755939	35494003	4827048	mi:0398(two hybrid pooling)	16169070	human	intact	0.560953179370482
12481	227331	7304949	34365797	4502653	42476299	mi:0017(classical fluorescence spectroscopy)	16120600	human	mint	0.770683068315252
27373	16889	31542425	61098110	6325052	6322709	mi:0007(anti tag coip)	11805837	yeast	intact	0.783989403916651
12181	107071	7304931	19527374	6323693	6321327	affinity capture-ms	11805826,11805837,16429126,17200106	yeast	biogrid	0.621911011402464
78929	26939	27229271	31981264	6322705	6322877	affinity capture-ms	14759368,11805826,16554755,16429126,17200106	yeast	biogrid	0.520957705202536
20606	53310	6678039	7949129	4557859	10863921	mi:0398(two hybrid pooling approach)	11087996	human	mint	0.839506080192204
78177	227738	46402162	40556366	55749678	53729361	yeast-two hybrid	16169070	human	hprd	0.608868156294322
224903	224902	94403925	71533181	21264343	7661936	in vivo; in vitro; yeast-two hybrid	12660241	human	hprd	0.928384512515006
243819	630527	34536815	94370433	6322363	6324433	mi:0007(anti tag coip)	11805837	yeast	intact	0.809824279998221
19645	433375	6677679	6753520	4506435	4503037	in vitro	9710587	human	hprd	0.830540639470715
214897	83814	71773563	14010861	6321927	6320972	biochemical activity	16319894	yeast	biogrid	0.865795617610783
12567	19687	6753380	6755306	4502735	32528306	in vivo	10353443	human	hprd	0.543094103883944
20017	68877	6677789	31982640	6325267	6320208	mi:0046(experimental knowledge based)	16554755	yeast	mint	0.555819594169857
12812	72183	31044475	27754031	4758024	88703041	mi:0018(two hybrid)	16713569	human	intact	0.600754153011962
18476	235320	6679201	84794629	4505587	66932932	mi:0398(two hybrid pooling)	16169070	human	intact	0.479226362412609
76614	26940	70608131	6755522	5803115	20149633	yeast-two hybrid	16169070	human	hprd	0.839803716103138
11465	627352	94373495	94406757	14318479	6325280	mi:0363(inferred by author)	16429126	yeast	intact	0.790153820389815
12929	17060	31542421	31982209	4885153	7019535	in vivo	11489945	human	hprd	0.741353452805694
16909	21350	6678702	6678217	5031879	4885619	in vivo	7957052	human	hprd	0.935607318239444
11793	110196	16716341	19882207	6325108	6322294	mi:0007(anti tag coip)	11805837	yeast	intact	0.547998486993741
107071	668219	19527374	94406971	6321327	6324637	affinity capture-ms	17200106	yeast	biogrid	0.469156810471762
68581	56529	21312062	9910550	6323630	6322213	mi:0046(experimental knowledge based)	16554755	yeast	mint	0.827081228414401
666609	26893	94401818	33563284	4507133	34147637	mi:0398(two hybrid pooling)	16169070	human	intact	0.64425572643304
19358	59007	34447211	31981178	6320798	6325161	mi:0398(two hybrid pooling approach)	16554755,11259433,15351714,15964983,16401726	yeast	mint	0.88166151329051
27096	22145	7304929	6678467	6322921	6323554	mi:0676(tap)	16429126	yeast	intact	0.900427173896615
16414	14083	6680490	6679741	89191865	24476013	in vitro	8649427,16189514	human	hprd	0.81682868764371
17128	57314	94405523	10181120	4885457	39812492	mi:0018(two hybrid)	15231748,16189514	human	mint	0.903448666568571
22030	99526	83921633	33469031	22027612	56912182	mi:0398(two hybrid pooling)	16189514	human	intact	0.902422868978866
20174	55989	6755382	9256555	5730023	7706254	invivo	12417735	human	biogrid	0.885370393854837
50783	208643	7657317	56699432	6320958	6321601	mi:0676(tap)	16429126	yeast	intact	0.499339903092507
234135	69718	94384678	58037171	17565204	25153659	mi:0398(two hybrid pooling)	14704431	caeel	intact	0.956321217112963
17120	78177	88014564	46402162	62243374	55749678	yeast-two hybrid	16189514	human	hprd	0.766988906115736
67239	12607	31982662	67188876	6322934	6320265	mi:0676(tap)	11805826,16429126,17200106	yeast	intact	0.889459349603598
94275	54138	9789935	83649709	52632379	7106299	mi:0006(anti bait coip)	17353931	human	intact	0.709873760683639
24051	24053	6755482	6755488	4506913	4557847	in vitro	12189167	human	hprd	0.902079396039608
14791	105372	7305109	30725776	6323215	6323740	affinity capture-ms	17200106	yeast	biogrid	0.727108545893343
74375	19305	75991702	28565271	24645887	24639189	mi:0018(two hybrid)	14605208	drome	intact	0.579787176052046
11845	13722	6680724	6679639	4502211	45006986	mi:0006(anti bait coip)	17353931	human	intact	0.488461524498825
11657	231659	33859506	94375610	4502027	54607053	mi:0006(anti bait coip)	15174051	human	intact	0.604387712458695
19172	74405	45592932	58037365	24644201	19922624	mi:0018(two hybrid)	14605208	drome	intact	0.534097257730393
209354	12464	21703744	6753322	6322878	6320058	mi:0676(tap)	11805826,16429126	yeast	intact	0.661786130679448
12361	207278	6753276	39841025	4502567	7662296	in vitro	14627983	human	hprd	0.647848005972373
320011	103199	45387933	19527220	6324912	6324005	mi:0398(two hybrid pooling approach)	16554755	yeast	mint	0.837079405670221
56274	72400	9790103	18129616	19922606	24656362	mi:0018(two hybrid)	14605208	drome	intact	0.603557545212582
224903	216848	94403925	94390459	21264343	52630326	mi:0398(two hybrid pooling)	16169070	human	intact	0.61442247354749
17169	22631	12313875	6756041	46852166	4507953	mi:0676(tap)|mi:0096(pull down)	16306228,15161933	human	intact	0.614465855612745
21687	12703	8567412	6753424	88758596	4507233	yeast-two hybrid	10022833	human	hprd	0.870062674125038
67207	70052	82916796	55925589	6322337	6325435	affinity capture-ms	17200106	yeast	biogrid	0.662283026791391
69077	13627	30519947	51873060	28872725	4503471	mi:0398(two hybrid pooling)	16169070	human	intact	0.489131665354172
20922	20924	6678181	22094123	4507311	20149524	in vitro	10454543,12653964	human	hprd	0.757927431756668
15500	74377	31560684	94402665	4758568	5901980	in vivo; in vitro; yeast-two hybrid	9651507	human	hprd	0.715444457320315
13008	671214	31982445	94396093	24644746	24649200	mi:0018(two hybrid)	14605208	drome	intact	0.847675622785
16478	17128	6754404	94405523	10938014	4885457	in vitro	10220381	human	hprd	0.874651338790353
18783	52710	6679369	21313230	6679369	21313230	mi:0018(two hybrid)	15102471	mouse	intact	0.814869266907689
26406	17096	33468949	33859588	42794765	4505055	mi:0676(tap)	14743216	human	intact	0.863799381009022
546778	114642	94368865	16905089	6320201	6320132	mi:0676(tap)	14660704	yeast	intact	0.896529921740304
67678	75062	13385806	82894810	6323471	6320174	mi:0676(tap)	16429126	yeast	intact	0.6597293313943
24055	57257	31981346	69724858	19923155	21614496	in vivo	14757747	human	hprd	0.910243163763156
12550	104836	6753374	19527264	4757960	13376204	yeast-two hybrid	11836526	human	hprd	0.923623161979441
54723	68981	10190660	31981942	6323456	6325043	affinity capture-ms	17200106	yeast	biogrid	0.822878070382487
192159	677519	20149742	94385961	6321959	6324237	mi:0046(experimental knowledge based)	16554755	yeast	mint	0.912591620915022
12539	675032	7949018	94369291	6320372	6320486	mi:0363(inferred by author)	16429126	yeast	intact	0.597380972475275
68040	620213	13195642	82880886	6323103	6323481	mi:0363(inferred by author)	16429126	yeast	intact	0.970975075607677
54401	12461	31543974	6671700	31543974	6671700	mi:0029(density sedimentatio)	16236029	mouse	intact	0.717285025263732
22376	20660	6678581	45597451	6324755	6324393	affinity capture-ms	11805837	yeast	biogrid	0.875448535304674
208076	54342	71067110	9506761	6321342	14318503	mi:0046(experimental knowledge based)	16554755	yeast	mint	0.889719823811621
73473	68479	30352010	24415990	6325390	6325351	mi:0398(two hybrid pooling approach)	11283351	yeast	mint	0.516664918290464
18175	228003	41282028	94368327	46049092	42741669	in vitro; yeast-two hybrid	12692149	human	hprd	0.836243632386635
12638	12757	14141185	7949023	90421313	6005993	mi:0006(anti bait coip)	17110338	human	intact	0.753136374759877
67382	26992	31981064	6755234	11067749	41350212	yeast-two hybrid	12600283	human	hprd	0.914759987535406
326622	67207	82799498	82916796	11693132	7657313	yeast-two hybrid	15231747	human	hprd	0.738841018160058
66525	22029	22094989	31981953	48526509	5032193	mi:0007(anti tag coimmunoprecipitation)	14743216	human	mint	0.664806173734517
56382	68059	9790227	31981522	4759012	4758874	in vitro; yeast-two hybrid	9230071	human	hprd	0.880014923885651
20181	19017	6755384	6679433	4506755	7019499	in vivo; in vitro	11714715	human	hprd	0.714458618161304
633223	75751	82795783	19745156	6322769	6320956	mi:0676(tap)	11805826,16429126	yeast	intact	0.717665895985187
23871	20852	84579952	6678155	4885219	23397678	in vivo	15199062	human	hprd	0.923447862143471
12338	110006	34328103	6754098	13186316	4504223	mi:0029(cosedimentation through density gradients)	17174955	human	mint	0.46686470066832
19882	22612	6677765	6678617	4505265	4885661	in vivo; in vitro	8918464	human	hprd	0.746687038575225
22628	269587	31543976	38570129	21464101	42716291	mi:0006(anti bait coip)	17353931	human	intact	0.487738168581489
66713	17220	22122825	10242373	6320175	6319679	mi:0007(anti tag coip)	11805837	yeast	intact	0.745716116259154
20817	108014	47059480	13385016	6323872	6320640	biochemical activity	11233987,10952997,10318902,15145958	yeast	biogrid	0.700077530699831
18538	54125	7242171	8394001	4505641	7019493	in vitro	11724965	human	hprd	0.502711623188725
93742	16456	15809050	27734847	21361831	8393638	mi:0059(gst pull down)	17057644,11447115	human	mint	0.860239338846124
13367	108100	6681183	83642836	31742532	9257197	in vitro; yeast-two hybrid	10814512	human	hprd	0.691206587735446
15896	16414	6754274	6680490	4504557	89191865	in vivo	9786897,16189514	human	hprd	0.646921956639403
319322	67465	30794206	34576561	6323896	6322258	mi:0676(tap)|mi:0363(inferred by author)	11805826,16429126,16554755,17200106	yeast	intact	0.845631077704134
16202	20818	6754342	6678137	62420875	14917113	mi:0006(anti bait coip)	17353931	human	intact	0.659308972988013
15414	16665	21886813	6680602	23503237	24430190	mi:0398(two hybrid pooling)	16189514	human	intact	0.58731244901007
68337	19249	13195646	6755232	4503049	18375646	in vitro; in vivo; yeast-two hybrid	12839623	human	hprd	0.703259716680747
56438	18044	9790191	6754848	6324438	6321200	mi:0397(two hybrid array)	14690591	yeast	intact	0.881166777392007
20351	140571	31982743	94408903	21361914	29336063	mi:0030(cross-linking studies)	17318185	human	mint	0.949122922820692
17716	75406	34538598	21312950	17981853	38524585	in vitro	11418099	human	hprd	0.923372328075335
22330	230796	31543942	82894936	4507877	22095349	affinity capture-ms	16189514	human	biogrid	0.868500247223436
269587	22185	38570129	94381594	42716291	60279268	in vivo	9645944	human	hprd	0.652151143081091
270627	20024	83003062	6755364	20357585	19923784	in vitro	9482861	human	hprd	0.619111282440551
18968	20833	6679409	33695134	6324227	6323571	affinity capture-western	9199353	yeast	biogrid	0.88500362152036
209357	23894	31088894	31981225	6325313	6323033	mi:0676(tap)	16429126,16554755,14500720,8657139,17200106	yeast	intact	0.878630877994666
68070	67288	94399394	66955868	17865634	18858137	mi:0018(two hybrid)	14605208	drome	intact	0.528922794883971
50849	72554	7710090	51889716	34452681	21361348	mi:0398(two hybrid pooling)	16169070	human	intact	0.856255936734937
11640	320214	6753030	94400177	4502015	38569419	invivo	12223483	human	biogrid	0.890197541954198
55994	66853	84490384	21313274	5174519	32698724	mi:0018(two hybrid)	15231748,16189514	human	mint	0.89798812962774
19139	50529	10946854	30794474	16129170	16131220	0096(pull down)	15690043	ecoli	intact	0.592038222929879
109689	26413	30089716	84579909	10880136	20986531	in vitro	10347142,9388255	human	hprd	0.505168345577036
15395	57441	6680243	10181218	6680243	10181218	mi:0096(pull down)	14973489	mouse	intact	0.844088362724707
29816	13669	40789286	46575903	6324086	6319553	affinity capture-western	11302750	yeast	biogrid	0.808733654748297
73693	20405	63079713	7305485	52353966	4506929	mi:0398(two hybrid pooling)|mi:0096(pull down)	16169070	human	intact	0.495605010181859
22346	670174	6678567	94378866	4507891	23308579	mi:0006(anti bait coip)	17353931	human	intact	0.767033853764677
109904	97484	18875340	66392581	18875340	66392581	mi:0018(two hybrid)	15102471	mouse	intact	0.791165532774449
218832	11966	94397873	19705578	6324690	6319603	mi:0676(tap)	16429126	yeast	intact	0.77059638976147
17392	21857	6754714	6755795	4505217	4507509	mi:0077(nuclear magnetic resonance)	12834347,9288970	human	mint	0.754649483087138
21974	213550	34328148	27369724	6324241	6324552	mi:0676(tandem affinity purification)	16554755	yeast	mint	0.619334178714701
22218	230761	6678489	94373785	54792065	38570115	mi:0004(affinity chrom)	17000644	human	intact	0.881942570229885
20185	23958	68299755	7305323	22538461	7657395	mi:0007(anti tag coimmunoprecipitation)	17255935	human	mint	0.591267640353773
19941	636056	6677777	83002292	6321471	6322120	affinity capture-ms	17200106	yeast	biogrid	0.787733056039973
15007	27061	6754132	31981310	24797067	32171186	in vivo	11163199	human	hprd	0.778004744403674
11797	22029	6680698	31981953	4502141	5032193	in vitro	11907583,9384571	human	hprd	0.939621899506057
208092	75608	82935435	94367526	31542673	28827795	in vivo; in vitro; yeast-two hybrid	15511219,16730941	human	hprd	0.972484512004159
74302	66583	23346435	22267446	10835109	7705612	mi:0018(two hybrid)	12419256	human	intact	0.755885977292887
67770	19242	23956174	6679543	48976054	4506281	mi:0398(two hybrid pooling)	16169070	human	intact	0.903733527557752
11806	12262	6753096	6671652	4557321	56786155	mi:0006(anti bait coip)	15174051	human	intact	0.490196130417774
78929	68734	27229271	46849745	6322705	6324128	affinity capture-ms	14759368	yeast	biogrid	0.666562938696353
16818	20846	33859570	31543778	20428652	6274552	in vivo; in vitro	7657660,11294897,10918587,15322115,7543024,11839738,12817007,7690989,12637327	human	hprd	0.591567321854724
53376	380785	37674279	94393138	28565285	13124765	mi:0398(two hybrid pooling)	16189514	human	intact	0.569878718914451
12611	14281	61966683	6753894	4502769	4885241	in vitro	7665092,16189514	human	hprd	0.64769377872526
16185	110157	6680427	18497290	4504665	4506401	in vitro	1639773	human	hprd	0.487248635107882
21679	67245	46395346	12963639	24642308	17738153	mi:0018(two hybrid)	14605208	drome	intact	0.973827921110449
18803	27371	41393059	11496243	33598946	4503633	in vivo	10692392	human	hprd	0.802506041858327
13799	50817	6753752	7657601	24652770	45556144	mi:0018(two hybrid)	14605208	drome	intact	0.868920355198361
230073	228850	45598377	82887616	17539846	17532297	mi:0006(anti bait coip)	16439208	caeel	intact	0.489252662873359
20020	66491	6677795	82915574	4505939	10863925	in vitro	9201987	human	hprd	0.839904803953882
68611	22152	26787989	12963615	26051229	50592996	mi:0018(two hybrid)	16169070	human	mint	0.549255720228329
72522	16777	30424788	33859490	93277115	4504951	mi:0018(two hybrid)	16713569	human	intact	0.722115996103167
20662	22637	6678063	31981916	15529996	31455611	in vivo; in vitro	7629168	human	hprd	0.656041257741165
103136	17916	19923062	33859763	6323225	6323756	mi:0676(tap)	16429126	yeast	intact	0.874544124005083
12288	114741	6753228	15809048	6321656	6321231	mi:0676(tap)	16429126	yeast	intact	0.734640098405541
68441	17274	31541819	94385160	5729999	16933567	mi:0018(two hybrid)	11137014	human	mint	0.851824676388015
12504	20343	7304953	6755454	10835167	4506875	in vitro	7539755	human	hprd	0.881456262070182
18044	320799	6754848	40254321	11496974	28827782	yeast-two hybrid	12659632	human	hprd	0.529286603784037
22376	228359	6678581	31981892	4507909	4757766	mi:0045(experimental interaction detection)	8805223,16189514	human	mint	0.940028454087925
15194	68188	45439304	82903955	90903231	4759196	mi:0018(two hybrid)	9700202	human	mint	0.730281524985895
231659	22145	94375338	6678467	6321243	6323554	mi:0676(tap)	16429126	yeast	intact	0.756398082975387
12837	16398	6680974	41054731	32895368	4504743	in vitro	12482545,10666376	human	hprd	0.917700098101911
66226	216131	13384832	82933652	6319731	6323874	mi:0676(tap)	11805826,16429126,17200106	yeast	intact	0.813984628116637
110829	21812	84794647	6678323	13518026	4759226	in vivo	15761153	human	hprd	0.79423677603896
20181	56406	6755384	9790177	4506755	32307128	mi:0018(two hybrid)	10866662	human	intact	0.674173845958419
674944	26413	94386460	84579909	38348232	20986531	in vivo	9788880	human	hprd	0.614418442476488
218298	215051	82951152	22122459	6319287	6321264	mi:0046(experimental knowledge based)	16554755	yeast	mint	0.719266241555985
230908	270110	21704096	82918543	17137614	24641557	mi:0018(two hybrid)	14605208	drome	intact	0.782683045706705
16418	51792	27501448	8394027	4504771	21361399	mi:0006(anti bait coip)	17353931	human	intact	0.80663078297675
18973	66979	6755124	13385366	6755124	13385366	mi:0364(inferred by curator)	14681455	mouse	intact	0.912616150500694
70572	227720	29789199	94368105	24797086	33946327	in vitro	9114010	human	hprd	0.647215312454162
20482	12418	84875517	6680862	4885599	55770830	yeast-two hybrid	15231748	human	hprd	0.771608101288921
269966	20502	39930413	6677997	6323691	6322628	mi:0399(2h fragment pooling)	11283351	yeast	intact	0.827985974085806
15270	213773	7106331	30102935	6320431	6323251	mi:0007(anti tag coip)	11805837	yeast	intact	0.734487408924599
16169	16168	6680409	6680407	4504649	26787984	mi:0107(spr)	16284400,7641685	human	intact	0.971968692712681
17125	19376	31543220	31560774	5174509	31543537	in vivo	15761153	human	hprd	0.630502672005751
621100	668219	82995668	94406971	6320679	6324637	affinity capture-ms	17200106	yeast	biogrid	0.855700010154589
16952	20195	6754570	21886811	4502101	5032057	in vivo; in vitro	12645011,8557678,16189514	human	hprd	0.698346077870681
19361	23996	6755276	7110701	6320942	6320602	mi:0676(tap)	11805826,16429126	yeast	intact	0.812901785934694
22153	68611	31981939	26787989	21361322	26051229	mi:0398(two hybrid pooling)	16169070	human	intact	0.5525229653337
26371	15182	31542399	87162464	4757988	4557641	mi:0006(anti bait coip)	17353931	human	intact	0.652393076977864
328572	14390	56118232	34328119	50345997	34452721	in vitro	9990060	human	hprd	0.931950345498064
11461	22631	6671509	6756041	4501885	4507953	mi:0059(gst pull down)	15161933	human	mint	0.99251270626423
11461	27979	6671509	29789343	4501885	33239445	mi:0071(molecular sieving)	15047060	human	intact	0.84333110829058
99375	56438	22164790	9790191	11140811	7657508	affinity capture-ms	16189514	human	biogrid	0.875964183575904
11891	58520	13128964	10946822	34485709	6005719	mi:0398(two hybrid pooling)	16169070	human	intact	0.703663813105724
18393	21750	6679176	6678289	5453830	5032169	mi:0006(anti bait coimmunoprecipitation)	16799465	human	mint	0.64720431535205
68705	20022	39930425	6755362	6321442	6324569	mi:0676(tap)	16429126,16554755,14749386,17200106	yeast	intact	0.811605939176897
17279	20872	31981626	31543784	7661974	57165436	mi:0006(anti bait coip)	17353931	human	intact	0.903169176663906
68135	73830	18079341	21312044	4503515	10801345	in vitro	14519125	human	hprd	0.895583619298627
381979	22217	94381561	94375781	6322748	6320945	biochemical activity	16319894	yeast	biogrid	0.58274889275108
12387	18763	6671684	7305389	4503131	58331146	in vitro; in vivo	11274246	human	hprd	0.512326307069342
14784	675317	6680083	94393498	4504111	4506631	mi:0096(pull down)	12577067	human	intact	0.587057403995523
18706	75141	6679317	94385199	54792082	22027486	in vitro	14724584	human	hprd	0.868055711962679
72322	118445	24429570	17505216	6320542	6320350	mi:0018(two hybrid)	10688190	yeast	intact	0.688466031852976
17128	16477	94405523	6680512	4885457	4504809	mi:0018(two hybrid)	15231748,10220381,16189514	human	mint	0.895042073488527
12927	330914	40254593	28893539	44662836	29469071	in vivo; in vitro	12446789,12819203	human	hprd	0.840671687429909
26431	17876	34447227	27819594	28573879	24645384	mi:0018(two hybrid)	14605208	drome	intact	0.803025359303724
18817	64138	31981564	11968166	71981762	71985272	mi:0398(two hybrid pooling)	14704431	caeel	intact	0.591243109521059
229906	19184	21704076	7110703	4504193	24497435	in vitro	8598193	human	hprd	0.570795142981289
17128	69908	31543224	12963723	31543224	12963723	affinity capture-luminescence	15761153	mouse	biogrid	0.586663908972372
217031	102058	27369796	37674218	68509270	44921615	mi:0398(two hybrid pooling)	16189514	human	intact	0.834064992157658
11651	13983	6753034	46877094	62241015	10835013	in vivo	15001646	human	hprd	0.497170023761684
12234	67300	6753210	51491845	17738089	45555333	mi:0018(two hybrid)	15710747	drome	intact	0.711126757880628
52163	107476	19527140	60678241	14318536	6324343	mi:0676(tap)	16429126	yeast	intact	0.569760325664223
68988	319322	31980642	30794206	6321528	6323896	affinity capture-ms	17200106	yeast	biogrid	0.87648978030711
208869	19164	23510297	6679493	31415870	4506163	in vitro; yeast-two hybrid	10854253	human	hprd	0.899395139004391
20019	70428	34328146	46195739	6324917	6324781	mi:0046(experimental knowledge based)	16554755	yeast	mint	0.91934844884893
70510	22192	28076963	21704162	14149702	4507791	mi:0006(anti bait coip)	17353931	human	intact	0.78626901345478
17002	16429	31560677	6754388	54607120	31542986	in vitro	11313366	human	hprd	0.749902947358454
50817	77254	7657601	62339417	45556144	24650381	mi:0018(two hybrid)	14605208	drome	intact	0.746865085421435
27756	381410	13994221	82885192	10863977	13376064	mi:0018(two hybrid)	14667819,15231747,16189514	human	intact	0.746334402064525
51792	52432	8394027	22726177	6319303	6321248	mi:0676(tap)|mi:0007(anti tag coip)|mi:0363(inferred by author)	11805826,11805837,16429126,16554755,10329624,15347656,17200106	yeast	intact	0.947949775606735
66094	320632	83027443	40018610	6324182	6321020	mi:0676(tap)	16429126,11720284,10449419,17200106	yeast	intact	0.838742226533147
72400	67724	18129616	21312814	31982867	23097292	mi:0006(anti bait coip)	17353931	human	intact	0.732615907369794
69077	19179	30519947	6679501	6320106	6320197	mi:0676(tap)	11805826,16429126,16554755,17200106	yeast	intact	0.531361625406552
22612	11489	6678617	6680640	4885661	73747885	in vivo; in vitro	11127814	human	hprd	0.719966929919546
17060	56743	31982209	9910604	7019535	14702182	invitro	12514734,16189514	human	biogrid	0.862203706164974
17089	66489	13384622	13385044	8923398	6005860	mi:0006(anti bait coip)	17353931	human	intact	0.766424013823788
12795	69716	87299592	82951878	41872374	11321607	mi:0398(two hybrid pooling)	16189514	human	intact	0.600242430597282
18974	19989	33468927	31981515	37362708	6325058	mi:0676(tap)	16429126	yeast	intact	0.732165364779391
17756	17921	94363610	6678994	87578396	4505307	in vivo	11171103	human	hprd	0.691815513149796
15122	15129	6680175	94381090	6680175	94381090	mi:0004(affinity chrom)	15627969	mouse	intact	0.825233313508564
55989	56095	9256555	13384672	6324886	6319796	affinity capture-western	10648622	yeast	biogrid	0.539764056560698
17865	11545	6678974	20806109	4505293	4501955	mi:0019(coimmunoprecipitation)	10744766	human	mint	0.832189934470227
67279	232879	56119162	85701534	7705592	14249464	yeast-two hybrid	16169070	human	hprd	0.770180756173836
20528	13427	6678015	6753658	6980958	16758748	mi:0007(anti tag coip)	16396496	rat	intact	0.508423555625439
15239	382077	31982286	41581458	4758528	33943101	yeast-two hybrid	16189514	human	hprd	0.567633216056667
214498	11907	22122445	71274127	6323450	6321421	mi:0676(tandem affinity purification)	16554755	yeast	mint	0.67377082311031
20878	66942	46358064	31981163	6325047	6323947	biochemical activity	16319894	yeast	biogrid	0.471261507275427
192656	22034	20336736	38348246	4506537	4759254	mi:0019(coimmunoprecipitation)	9642260,16189514	human	mint	0.5905254354938
16561	66310	86990460	94404025	29789307	27465563	mi:0006(anti bait coip)	12097473	rat	intact	0.801959417340948
627352	19983	94406757	23956082	6325280	6325126	mi:0676(tap)	16429126	yeast	intact	0.743220215925076
18750	22370	6755078	6755987	4506067	88853069	in vitro	9030777	human	hprd	0.516162491364924
57315	14113	10181122	31982373	6320926	6320190	mi:0676(tap)	11805826,12150911,16429126,17200106	yeast	intact	0.673642554189032
12936	269623	94404791	31559873	14165413	14149773	mi:0398(two hybrid pooling)	16169070	human	intact	0.788089349846143
231329	20020	24418911	6677795	6324725	6320061	mi:0676(tap)	16429126,14759368,16554755,10984524,10784442,16076843,15610738,10024884,16301539,17200106	yeast	intact	0.918077631890404
22034	56196	38348246	9507213	4759254	23510348	in vivo	10764746,16189514	human	hprd	0.894077265012573
18423	74277	25168269	13386358	20070107	6912276	mi:0398(two hybrid pooling)	16189514	human	intact	0.843414296859514
12575	83558	6671726	13878211	11386203	51477723	mi:0398(two hybrid pooling)	16189514	human	intact	0.867758996783691
225280	56505	94405248	9790083	6320791	6320396	mi:0398(two hybrid pooling approach)	16554755	yeast	mint	0.544015293561332
71137	21343	67906191	6678215	6323205	6321326	reconstituted complex	16107689	yeast	biogrid	0.710086029059149
13982	20662	6679695	6678063	62821794	15529996	in vitro	15173068	human	hprd	0.863025414960308
497652	21750	60593059	6678289	12597659	5032169	mi:0007(anti tag coip)	15383534	human	intact	0.886207515611739
666669	19983	94386296	23956082	6322984	6325126	affinity capture-ms	17200106	yeast	biogrid	0.949820735634774
20528	50884	6678015	28395023	6980958	109470163	mi:0007(anti tag coip)	16396496	rat	intact	0.499184406976242
52705	20116	30519935	6677813	6319791	6320949	affinity capture-ms	12150911,15094838	yeast	biogrid	0.959104630592091
12487	30955	31542359	9937984	5453611	21237725	in vivo	9915850	human	hprd	0.779214785680197
83558	73463	13878211	30424816	51477723	31542754	mi:0398(two hybrid pooling)	16189514	human	intact	0.856066728139082
231452	64934	27370042	12584984	6321684	6321540	affinity capture-ms	11805826,12374754,16429126,17200106	yeast	biogrid	0.871790120985825
64010	58231	11528514	12328814	11141889	5454096	mi:0007(anti tag coip)	16930133	human	intact	0.626396385446566
110109	668219	27819667	94406971	6324268	6324637	mi:0676(tap)	16429126,17200106	yeast	intact	0.631689001929613
18016	17428	31982775	31543259	17647629	24639548	mi:0399(2h fragment pooling)	15710747	drome	intact	0.800745136170881
674452	668219	94395719	94406971	6323577	6324637	affinity capture-ms	17200106	yeast	biogrid	0.986522036062508
66361	18786	31982674	28077103	6324174	6322636	mi:0046(experimental knowledge based)	16554755	yeast	mint	0.82631207448894
229906	56040	21704076	9256519	6325343	6320122	mi:0399(2h fragment pooling)	11283351	yeast	intact	0.634905186798851
226830	670174	30840984	94378866	9910274	23308579	mi:0006(anti bait coip)	17353931	human	intact	0.873487792402499
51799	69714	7949125	13122606	5730015	7019371	yeast-two hybrid	16189514	human	hprd	0.855147977644551
67952	19242	13324686	6679543	7657257	4506281	mi:0398(two hybrid pooling)	16169070	human	intact	0.644820395476958
217232	209357	82935216	31088894	6319387	6325313	mi:0676(tap)|mi:0363(inferred by author)	16429126	yeast	intact	0.766947039336391
15375	68094	94392739	37718972	17561784	17566496	mi:0398(two hybrid pooling)	14704431	caeel	intact	0.935947203548272
102462	67134	19527196	23956150	6321942	6323226	affinity capture-ms	17200106	yeast	biogrid	0.844791890379352
20924	107071	22094123	19527374	6323632	6321327	affinity capture-ms	12556496	yeast	biogrid	0.714038831053172
19773	381489	51093876	47059055	20143933	85986601	in vitro	12506116,15649866	human	hprd	0.530524700490265
93836	17131	15809022	6678778	37595553	5174517	mi:0007(anti tag coimmunoprecipitation)	16601693,14657019	human	mint	0.858365786549855
109624	20416	21704156	15778828	4826657	52693921	in vitro	10559276,16189514	human	hprd	0.83762322065697
21812	66313	6678323	94392152	4759226	12232397	in vivo	11163210,14722617	human	hprd	0.643687941945699
16319	18227	7710040	7305325	17509929	17552670	mi:0398(two hybrid pooling)	14704431	caeel	intact	0.782889530056165
269523	268449	30023842	46430508	6320077	6324445	mi:0676(tap)	16429126	yeast	intact	0.673484818447363
16549	59013	51492007	10946928	4504865	5031753	invivo	9858532,11003644	human	biogrid	0.928395053018691
17196	68585	69885040	34610241	4505123	47519490	in vivo	12377379	human	hprd	0.677878994290859
18759	18412	6679349	6754954	48255885	4505571	in vivo; in vitro; yeast-two hybrid	9566925,16189514	human	hprd	0.537875348955323
16337	19248	6754360	34328195	4557884	18375652	in vitro	8454633	human	hprd	0.807260687195375
16922	19299	6754564	60218877	5453884	4506341	mi:0006(anti bait coip)	17353931	human	intact	0.533985154304324
27966	21771	21704248	31982959	6325394	6320531	mi:0676(tap)	12150911,16429126,17200106	yeast	intact	0.710482880388134
66403	69263	13384964	82900046	6322346	6319562	affinity capture-western	15901673	yeast	biogrid	0.818130207421128
12772	20292	6753466	6755418	4757938	4506827	in vivo	11264152	human	hprd	0.908706428176602
71702	209003	22779899	27734072	6323869	6322195	mi:0676(tap)	11884590	yeast	intact	0.583730358559931
19826	20815	6677757	31982726	6857826	47419936	mi:0006(anti bait coip)	17353931	human	intact	0.636398164551548
13204	107686	6681155	58037145	6321318	6323305	affinity capture-ms	16227579	yeast	biogrid	0.498189474116363
21937	12261	31560799	6680816	4507575	4502491	mi:0676(tap)	14743216	human	intact	0.863729905277734
14723	16409	6754038	6680484	47419932	88501734	in vivo	10899906	human	hprd	0.538447252615641
18813	19943	6755100	6677779	5453842	13904866	mi:0007(anti tag coip)	15064750	human	intact	0.671349160070406
22631	230721	6756041	34419622	4507953	4504715	mi:0006(anti bait coip)	17353931,15161933	human	intact	0.933969073184667
52563	72759	30387632	31980760	17552992	25151471	mi:0398(two hybrid pooling)	14704431	caeel	intact	0.595947027311405
18986	19697	39573726	6677709	42476164	46430499	in vitro; in vivo	12019209,16189514	human	hprd	0.888549993715149
14885	66467	6754094	31088918	4504201	46359855	invitro	15220921,11062469	human	biogrid	0.708890766124719
72017	22335	21312524	6755967	86558908	6324273	mi:0398(two hybrid pooling approach)	16554755	yeast	mint	0.703716385837309
225872	17681	24233564	6754740	28572050	17137454	mi:0018(two hybrid)	14605208	drome	intact	0.827611731172455
26440	26441	33563282	6755196	33563282	6755196	mi:0091(chromatography)	16857966	mouse	intact	0.988395428450187
15159	67891	31542950	30794450	6319278	6320215	mi:0676(tap)	16429126	yeast	intact	0.754155894219517
12539	12545	7949018	6753370	6320372	6320187	two-hybrid	12111552	yeast	biogrid	0.609041929657284
14062	16204	22165402	6680441	4503637	4557583	invitro	10583385,16189514	human	biogrid	0.981717472127586
56489	20823	31981053	6678143	7661946	10835067	mi:0006(anti bait coip)	17353931	human	intact	0.582645831548946
18626	21853	6755032	6755789	4505713	4507507	in vitro	9856465	human	hprd	0.774067545101567
20614	100226	6755588	19527102	18765735	28933465	in vivo	10886332	human	hprd	0.831366157038177
57296	26440	94379803	33563282	14318577	6323974	mi:0676(tap)	11805826,16429126,17200106	yeast	intact	0.621759529426689
110355	19674	33859769	6677693	4501971	4506459	in vivo	12507501,16189514	human	hprd	0.71119184838384
14299	328370	9790115	87299621	6320581	6319451	mi:0397(two hybrid array)	14690591	yeast	intact	0.738305691886376
12983	16590	75677418	10863917	4559408	4557695	in vivo	15308671	human	hprd	0.766999347992203
23942	56381	51491880	9790035	14141170	14790190	in vivo	11331609	human	hprd	0.607824922009558
67955	16211	23956176	88014720	6324631	6323379	mi:0398(two hybrid pooling approach)	16554755	yeast	mint	0.685268462331972
18720	227733	31982833	38016144	4505815	27735085	in vivo	14701839	human	hprd	0.821420484041913
72129	67955	31543471	23956176	6323220	6324631	mi:0397(two hybrid array)	11743162	yeast	intact	0.694571265564739
66197	22627	13384804	31981925	6319611	6320304	mi:0398(two hybrid pooling approach)	16554755	yeast	mint	0.902475949492638
72349	20846	21312314	31543778	4758208	6274552	in vitro	11238845	human	hprd	0.716015576029365
12371	22352	31560479	31982755	14790124	62414289	mi:0045(experimental interaction detection)	11514563,11423904,10469173	human	mint	0.622564108026521
23980	320508	84794552	94372024	4505621	32698742	yeast-two hybrid	12421765	human	hprd	0.662557967165584
56452	67774	9790137	27754073	17137482	24641434	mi:0018(two hybrid)	15575970	drome	intact	0.867705717613736
16818	18753	33859570	6755082	20428652	31377782	in vitro	11381116	human	hprd	0.895124672920999
15461	16852	6680271	6678682	4885425	4504981	in vitro; in vivo	11709720	human	hprd	0.498263170236117
242687	14211	23510313	62990166	23510313	62990166	mi:0018(two hybrid)	15102471	mouse	intact	0.469106908201954
11787	17128	33468879	94405523	50083291	4885457	in vivo	15761153	human	hprd	0.855578584153494
18393	19891	6679176	31981513	5453830	4506585	yeast-two hybrid	12614612,16189514	human	hprd	0.89090681693705
14812	13385	41680710	6681195	41680710	6681195	mi:0007(anti tag coip)|mi:0004(affinity chrom)	16332682,10862698,16236029	mouse	intact	0.760278171489343
69241	20922	21312246	6678181	6322321	6321501	mi:0046(experimental knowledge based)	16554755,17200106	yeast	mint	0.903611709960825
56489	21353	31981053	6755718	7661946	19743569	in vivo; yeast-two hybrid	10759890	human	hprd	0.511386554017382
27373	58523	31542425	10946828	6325052	6321639	affinity capture-ms	12628929	yeast	biogrid	0.806153364778453
232533	218544	27370078	21450231	6324168	6324580	mi:0007(anti tag coip)	11805837	yeast	intact	0.513448989195334
20683	23849	7305515	84794649	38372901	56550083	mi:0045(experimental interaction detection)	12433697	human	mint	0.91178215486851
245684	58234	29244248	71896543	41393057	113429474	in vitro	16637659	human	hprd	0.779847331711295
66978	68879	21536228	21539655	6320116	6319529	mi:0046(experimental knowledge based)	16554755	yeast	mint	0.915731722556374
66233	56505	12963557	9790083	6321439	6320396	mi:0676(tap)|mi:0096(pull down)	15045029,14690591,16554755,17200106	yeast	intact	0.531397614105015
59035	18458	50511310	31560656	40288288	46367787	in vivo; in vitro	11850402	human	hprd	0.81730408403094
20437	78655	6677947	21362347	55749557	83281438	in vivo	9822659	human	hprd	0.785154143006524
328572	19130	56118232	6679483	50345997	21359846	in vivo; yeast-two hybrid	11943779	human	hprd	0.819270689812991
22123	19185	19705424	6679505	25777612	5292161	mi:0007(anti tag coimmunoprecipitation)	16990800	human	mint	0.969162910367822
70103	64050	58037197	13386064	5453617	5729838	mi:0006(anti bait coip)	15647280,16230350	human	intact	0.808730415995204
18038	66973	6754844	23956152	26787991	7662645	mi:0006(anti bait coip)	17353931	human	intact	0.498598057824072
19650	13557	33859602	83523736	24638969	24648772	mi:0007(anti tag coip)|mi:0006(anti bait coip)|mi:0045(experimental interac)	15479636,15545624,unassigned4	drome	intact	0.85520698967568
83995	17393	14030785	6754716	4505215	4505219	in vitro	7896811,16189514	human	hprd	0.949845977592084
12478	22325	6753338	6678555	91105174	40549448	in vivo; in vitro	11080163	human	hprd	0.752904079131017
52530	18458	13386120	31560656	82795243	6321013	mi:0676(tap)	16429126	yeast	intact	0.646187524162682
211652	83797	82524278	13937377	85725230	24641689	mi:0398(two hybrid pooling approach)	14605208	drome	mint	0.764701063886169
22059	18817	6755881	31981564	8400738	21359873	mi:0006(anti bait coimmunoprecipitation)	16753148	human	mint	0.554387744723772
17217	71702	31982197	22779899	33469917	11067747	mi:0089(protein array)	15232106	human	intact	0.671677771328678
22213	66978	20806111	21536228	6323664	6320116	mi:0397(two hybrid array)	14690591	yeast	intact	0.924171674401292
13557	12988	83523736	31560712	24648772	24646026	two-hybrid	15575970	drome	biogrid	0.646159781686914
11911	242425	6753128	94371748	33469974	40255245	yeast-two hybrid	11087824,16189514	human	hprd	0.780883757743937
226154	268859	21703990	66792808	45331215	22538403	mi:0397(two hybrid array)	16713569	human	intact	0.629372870382113
110749	66929	21312470	21313226	4885105	8922549	in vivo	11897662	human	hprd	0.787074869489892
23805	13589	6753084	7106301	5031587	6912494	in vitro	10644998	human	hprd	0.569971037358324
107569	24060	27229034	6755558	25148793	17556923	two-hybrid	14704431	caeel	biogrid	0.826967579822509
24128	230908	6756027	21704096	18860916	6678271	mi:0018(two hybrid)	15231747,16189514	human	intact	0.828903482263483
213498	53978	51491850	40254539	38026934	7305013	mi:0096(pull down)	15755723	human	mint	0.930418267686616
74117	11931	23956222	6753138	23956222	6753138	mi:0276(bn-page)	17205597	mouse	intact	0.492223360114754
66877	57905	13385288	20149316	6323146	6322510	mi:0676(tap)|mi:0007(anti tag coip)|mi:0018(two hybrid)	11805826,11842115,16429126,16554755,11102353,12509417,17200106	yeast	intact	0.884005044710384
26413	18044	84579909	6754848	71985935	17569717	mi:0398(two hybrid pooling)	10615043,14704431	caeel	intact	0.758839250758232
75695	18949	10946796	6679407	18543225	21356041	mi:0018(two hybrid)	14605208	drome	intact	0.568079052671984
22030	226154	83921633	21703990	22027612	45331215	mi:0398(two hybrid pooling)	16189514	human	intact	0.839501949836444
29864	56715	7305435	9910316	7657520	7657496	mi:0018(two hybrid)	15231748,16189514	human	mint	0.903063218237369
11820	16593	47271504	70909296	41406057	33620730	in vitro; in vivo	11144355	human	hprd	0.638781479062107
11465	13058	94373495	31542440	4501887	6996021	in vivo	16179592	human	hprd	0.484868577924526
12785	68436	7304969	55742885	4827071	16117787	mi:0006(anti bait coip)	17353931	human	intact	0.817176346987732
66083	16211	78097104	88014720	6320463	6323379	mi:0676(tap)	16429126	yeast	intact	0.676905588144941
17125	94187	31543220	46359077	5174509	46359075	in vitro	10660046	human	hprd	0.726896134366391
68533	53356	21312048	31980808	5031919	49472822	mi:0018(two hybrid)	15231747,16189514	human	intact	0.517727143363487
16319	68275	7710040	18390321	17509929	17533299	mi:0398(two hybrid pooling)	14704431	caeel	intact	0.510331086209684
209354	80981	21703744	13624323	4503503	41327767	mi:0018(two hybrid)	16169070	human	mint	0.584124143073412
52615	11569	40353214	6753000	15149470	23397454	in vitro	15225548	human	hprd	0.85743729739793
60595	242274	11230802	82891573	12025678	16904383	in vitro; yeast-two hybrid	11160423	human	hprd	0.644472571817687
18720	74469	31982833	17921978	6320414	6323883	mi:0046(experimental knowledge based)	16554755	yeast	mint	0.920465772701843
13717	14115	31542606	6679757	5881413	51873053	in vitro	10544250	human	hprd	0.696526353696062
18844	223881	6679389	27369880	49355818	7657514	in vitro	11108845	human	hprd	0.569806556487424
192159	78651	20149742	94385179	6321959	82795247	mi:0676(tap)	11805826,16429126,16373487,17200106	yeast	intact	0.723724901679014
29815	66394	7304925	13384956	4502371	7705716	mi:0006(anti bait coip)	17353931	human	intact	0.750960364326873
107182	22145	82998465	6678467	6325175	6323554	mi:0676(tap)	16429126	yeast	intact	0.669771466417956
68776	63856	30794436	11528498	5032151	20070378	in vivo; in vitro	14580349	human	hprd	0.854792989606731
67381	69790	13385626	19882231	13385626	19882231	mi:0096(pull down)	12584197	mouse	intact	0.960941319488223
26445	21402	31981327	31560543	6320849	6320535	affinity capture-western	15907469	yeast	biogrid	0.876971254817736
56489	68981	31981053	31981942	7661946	50593002	mi:0006(anti bait coip)	17353931	human	intact	0.522573634318989
21872	245684	6678355	29244248	28416400	41393057	in vitro	16637659	human	hprd	0.857244402858879
14676	12765	6754010	6753456	4504039	4504683	in vivo	9843397,16189514	human	hprd	0.644619632277578
12234	105504	6753210	46402177	17738089	21355171	mi:0018(two hybrid)	15710747	drome	intact	0.811826405304816
12914	15430	70995311	31560501	4758056	23510366	in vitro; in vivo	11585930	human	hprd	0.874167655653502
14815	50500	85861176	33468963	6980988	6981682	mi:0006(anti bait coip)	16619302	rat	intact	0.861403055056014
223499	269470	38348458	30425338	6323018	6323158	affinity capture-ms	17200106	yeast	biogrid	0.90396271391074
17973	101314	34328187	19527154	5453754	27544939	in vivo; in vitro	8605018	human	hprd	0.665268291218012
69792	20924	27754027	22094123	6321849	6323632	mi:0363(inferred by author)	16429126	yeast	intact	0.858801912416126
70683	66249	83027912	13384846	14270688	6324720	affinity capture-ms	17200106	yeast	biogrid	0.530913215383977
670016	70428	94393926	46195739	6324798	6324781	mi:0398(two hybrid pooling approach)	16554755,17200106	yeast	mint	0.653467524198536
30946	55989	94395895	9256555	6324382	6324886	affinity capture-ms	16554755	yeast	biogrid	0.774347150134292
14694	18803	6680047	41393059	5174447	33598946	mi:0096(pull down)	11279199,8290562	human	mint	0.537591207328271
244701	71853	25014090	58037267	5174595	5031973	mi:0676(tap)	17215244	human	intact	0.61114334102417
83797	83490	13937377	13878195	24641689	24646866	mi:0018(two hybrid)	12767830	drome	intact	0.634608286051013
26891	109275	6753490	46048344	17137696	21357129	mi:0018(two hybrid)	14605208	drome	intact	0.86919630358742
11848	94190	31542143	16418475	10835049	4505507	in vitro	11998687,9582072	human	hprd	0.600457253579485
11820	12368	47271504	31981865	41406057	14916483	in vitro	10438520	human	hprd	0.880331887225974
108079	114642	54792086	16905089	6320685	6320132	biochemical activity	16319894	yeast	biogrid	0.623006948465586
16854	276919	33859580	28893521	4504983	7657122	in vivo; in vitro	11522829	human	hprd	0.835852079959871
234779	23897	26986603	6754160	26986603	6754160	mi:0018(two hybrid)	15102471	mouse	intact	0.714138816268506
17126	93742	31560568	15809050	5174511	21361831	in vitro; yeast-two hybrid	12650946	human	hprd	0.796720603845236
13179	17390	6681143	6678902	19743846	11342666	in vitro	9148753	human	hprd	0.647303941693971
235559	21969	31559817	6678399	5902138	11225260	mi:0006(anti bait coimmunoprecipitation)	17006541	human	mint	0.547625654532449
59002	22123	70778726	19705424	16445434	25777612	mi:0006(anti bait coip)	17353931	human	intact	0.563945002754604
67480	70028	21312952	62243808	6324084	6320345	mi:0096(pull down)	14690591	yeast	intact	0.922943476313252
66234	15357	13384836	56119096	6321497	6323565	two-hybrid	16093310	yeast	biogrid	0.536751386069229
18053	75625	70794803	12963825	4505393	15042941	in vivo	12414813	human	hprd	0.942141100367592
26403	16568	31543234	34328138	4505195	46852174	in vivo; yeast-two hybrid	9427749	human	hprd	0.523710096110503
71955	217715	21312626	21703888	6324064	6323322	mi:0007(anti tag coimmunoprecipitation)	11805826	yeast	mint	0.67856228520014
22346	19070	6678567	40254521	4507891	41349449	mi:0006(anti bait coip)	17353931	human	intact	0.634555256465301
20612	21960	6755584	29789028	13489095	5730098	in vitro	10406848	human	hprd	0.843808693906561
68523	76303	21312046	94405856	6321914	85666110	mi:0397(two hybrid array)	14690591	yeast	intact	0.859007188439946
20609	271639	74315983	27370546	4557865	8923844	in vivo	9694905	human	hprd	0.631052852911673
18213	18803	33413429	41393059	55956794	33598946	in vivo; in vitro	7657612	human	hprd	0.800559571675144
68153	54343	31980885	34328232	4504195	38261962	in vivo; in vitro	10777215	human	hprd	0.605315050196854
19247	20850	6755228	6755672	33356177	21618342	in vivo; in vitro	12060651,12237455,10617656,16189514	human	hprd	0.920534307569696
15375	22121	94392739	31981945	17561784	17554234	mi:0398(two hybrid pooling)	14704431	caeel	intact	0.552775670204195
230249	22123	37718970	19705424	6321757	6320859	mi:0004(affinity chrom)|mi:0676(tap)|mi:0363(inferred by author)	16284124,16429126,16554755,17200106	yeast	intact	0.764467308747041
12575	70024	6671726	29789189	11386203	33383235	mi:0089(protein array)	15232106,16189514	human	intact	0.901890282010056
75416	216987	33859730	21450209	6320053	6320657	affinity capture-ms	17200106	yeast	biogrid	0.841656387403435
216881	56273	31560748	9790153	6324467	6321285	mi:0018(two hybrid)	10688190	yeast	intact	0.928734178544966
16478	71371	6754404	74136557	6320828	6325241	affinity capture-western	14580348,11865042	yeast	biogrid	0.742287032457935
67678	67332	13385806	13385598	7657315	4759160	mi:0018(two hybrid)	15231747	human	intact	0.721080342603408
14784	21687	6680083	8567412	4504111	88758596	in vivo; in vitro; yeast-two hybrid	7478529,10521483	human	hprd	0.678601201279917
59093	18458	10947014	31560656	6319709	6321013	mi:0676(tap)	16429126,9819425	yeast	intact	0.889249568294553
269587	27425	38570129	31980744	42716291	51479156	mi:0006(anti bait coip)	17353931	human	intact	0.915525706065731
13204	71990	6681155	28076989	6321318	6320173	affinity capture-ms	16227579	yeast	biogrid	0.489940532412862
17219	12427	6678832	6680864	7427519	4502611	mi:0089(protein array)	15232106,16189514	human	intact	0.749306853354524
22041	15160	20330802	59709439	4557871	73858566	mi:0006(anti bait coip)	15174051	human	intact	0.482932175182621
328572	17127	56118232	31543222	50345997	5174513	in vivo; yeast-two hybrid	10497242	human	hprd	0.97585564534359
17286	11858	33468861	6753116	84105335	4885581	mi:0018(two hybrid)	16189514	human	mint	0.757732578443031
207565	16875	21703722	33859584	6321259	6322943	biochemical activity	16319894	yeast	biogrid	0.541366275111266
19152	13035	31981542	6681083	71361688	4503149	mi:0029(cosedimentation through density gradients)	17174955	human	mint	0.943445698195661
22218	11465	6678489	94373495	6320718	14318479	affinity capture-ms	15292183,15590687	yeast	biogrid	0.949589604679648
11430	14115	66793429	6679757	24654595	28558748	mi:0018(two hybrid)	14605208	drome	intact	0.516449045750263
404710	66366	94370853	13384938	6325014	6319274	mi:0046(experimental knowledge based)	16554755	yeast	mint	0.621204921103439
217232	331026	82935216	29244556	6319387	6320148	mi:0676(tap)	16429126	yeast	intact	0.535370125613099
67475	110379	38348230	29150272	6323505	6323237	mi:0676(tap)	11805826,16429126	yeast	intact	0.897695497669032
268709	170833	34147238	18875436	6005924	7019411	mi:0018(two hybrid)	16189514	human	mint	0.813265386879132
12053	19015	6753172	33859590	21040336	5453940	in vivo; in vitro	12970571	human	hprd	0.930882466598642
24055	22325	31981346	6678555	19923155	40549448	in vivo	11390470	human	hprd	0.902067675463664
13854	29864	46195711	7305435	41350201	7657520	mi:0018(two hybrid)	15231748	human	mint	0.906314506896403
209357	68705	31088894	39930425	6325313	6321442	co-purification	8657139	yeast	biogrid	0.903219818718638
16593	16572	70909296	84781727	33620730	45446749	invivo	9624122	human	biogrid	0.654282034895225
14375	74322	6753928	18390325	17985997	24640806	mi:0399(2h fragment pooling)	15710747	drome	intact	0.853142975510486
12842	17390	34328108	6678902	4502945	11342666	in vitro	11368514,16189514	human	hprd	0.879747335658765
14186	18803	6679789	41393059	47524173	33598946	in vitro	7518429	human	hprd	0.799279954927065
21812	110279	6678323	82933625	6678323	82933625	affinity capture-luminescence	15761153	mouse	biogrid	0.655907754512731
18667	21848	6679295	34328067	6679295	34328067	mi:0018(two hybrid)	8978696	mouse	intact	0.888281277300832
22030	19765	83921633	6677751	22027612	5803145	in vivo; in vitro	16227629	human	hprd	0.946698712095871
12043	19164	28916685	6679493	72198346	4506163	mi:0019(coimmunoprecipitation)	10521466	human	mint	0.835504404521157
56529	68801	9910550	31981653	6322213	6319882	two-hybrid	16093310	yeast	biogrid	0.750157275304697
16367	19246	29825829	50872127	5031805	4506289	in vivo	10660596	human	hprd	0.725799562447242
11747	13626	6753060	11230770	4502107	24041020	yeast-two hybrid	9584197	human	hprd	0.830352031154116
106039	22186	22122347	9845265	6321900	6322947	two-hybrid	15039776	yeast	biogrid	0.537534653319652
234344	20024	94383607	6755364	6324205	6323682	affinity capture-ms	15798213	yeast	biogrid	0.827485031698387
20683	242705	7305515	29244208	38372901	4758226	mi:0096(pull down)	8657141,8657142,9694791	human	intact	0.866736806892349
13047	50505	41282038	7657064	6322669	6325235	mi:0397(two hybrid array)	missing_pmid	yeast	mint	0.684877454736962
26921	12176	6679060	6753198	72003664	17550394	mi:0398(two hybrid pooling approach)	14704431	caeel	mint	0.65052330938721
12442	16875	86198318	33859584	6325376	6322943	biochemical activity	14574415	yeast	biogrid	0.849345710077435
20587	77044	6755578	28202013	27545326	56549668	mi:0007(anti tag coip)|mi:0071(molecular sieving)	15985610	human	intact	0.589408237803727
11799	74315	6753090	94391454	17564820	17510953	mi:0398(two hybrid pooling)	14704431	caeel	intact	0.860120201335715
624168	50817	94398350	7657601	24644093	45556144	mi:0018(two hybrid)	14605208	drome	intact	0.831211046594263
68705	16476	39930425	6754402	4758488	4758616	in vitro; in vivo	8628277	human	hprd	0.933635881448115
16201	72322	6754340	24429570	24234756	22748937	in vivo; in vitro; yeast-two hybrid	11777942,16189514	human	hprd	0.803444218253319
226026	74334	24497433	40804757	6324539	6321210	mi:0096(pull down)	14690591	yeast	intact	0.790646871667337
103573	19302	38604071	21687248	6321657	6322250	mi:0399(2h fragment pooling)	11283351	yeast	intact	0.737015043751342
244667	54343	27819661	34328232	61742823	38261962	yeast-two hybrid	12812986	human	hprd	0.909248477858162
16876	640390	70909340	94375555	33569216	31317292	in vivo	15761153	human	hprd	0.752941204513257
14186	14170	6679789	6679777	47524173	4826726	in vivo	10525310	human	hprd	0.676637689583351
16418	13627	27501448	51873060	6325273	6325337	mi:0676(tap)	16429126,16095611	yeast	intact	0.835371575010332
19146	20730	6679489	6678105	4506151	45505132	in vitro	2093478	human	hprd	0.600769944841754
14061	14065	6753798	31982379	4503635	89353783	in vitro	12732212	human	hprd	0.753979873073756
13857	18708	34328177	68299809	4503591	32455252	in vivo	7559499	human	hprd	0.674407644842255
13821	14799	54873607	34328128	30061489	4504113	in vitro; in vivo; yeast-two hybrid	11050113	human	hprd	0.926258097667699
19173	328370	6755204	87299621	6325360	6319451	mi:0046(experimental knowledge based)	16554755	yeast	mint	0.478779492652534
225870	13867	21703974	61098019	68989256	54792100	mi:0089(protein array)	16273093	human	mint	0.794229798496778
216185	214498	94388791	22122445	6320371	6323450	affinity capture-ms	12052880	yeast	biogrid	0.704606083206672
16002	16008	6754310	31982260	4504609	55925576	in vivo; in vitro	1714916,8781553,2465304	human	hprd	0.944796904946279
21803	21813	6755775	27363474	63025222	67782326	in vivo	7935686	human	hprd	0.78235090911719
19697	56480	6677709	31981041	46430499	7019547	in vitro	14560022	human	hprd	0.76848618894911
14115	16782	6679757	19115956	51873053	5031847	in vitro	11733994	human	hprd	0.885223755298527
99375	140858	22164790	18252790	11140811	16554627	mi:0006(anti bait coip)	17041588	human	intact	0.588956083222352
12914	56404	70995311	71773829	4758056	32189376	in vitro; yeast-two hybrid	10454579	human	hprd	0.912248587644254
224902	20410	71533181	6755504	7661936	19923335	in vitro; in vivo	12660241	human	hprd	0.718180354976661
18817	12316	31981564	87298845	21359873	24211029	in vitro	11283617	human	hprd	0.51934229838107
544817	18711	83776555	6755062	6321003	14318541	mi:0363(inferred by author)	16429126	yeast	intact	0.911884932767477
240087	19360	94402905	6679609	7661966	19924129	mi:0019(coip)	12607005	human	intact	0.472245546580742
66075	76444	21313618	21539647	8923390	13994129	mi:0398(two hybrid pooling)	16189514	human	intact	0.717489910804701
109689	14712	30089688	31981734	30089688	31981734	mi:0018(two hybrid)	15102471	mouse	intact	0.49538751107934
26400	228775	6754626	28274688	21735544	31542265	mi:0007(anti tag coip)	15299019	human	intact	0.837856346233217
108143	215194	18079237	21703830	6323892	6324021	two-hybrid	11283351	yeast	biogrid	0.793567696919014
18432	19017	31982724	6679433	7657351	7019499	in vitro	14744933	human	hprd	0.942408527664786
20604	20608	6678035	49169818	4507243	4557863	in vivo	8100352	human	hprd	0.796436026124738
17749	78929	86355514	27229271	6321937	6322705	mi:0046(experimental knowledge based)	16554755	yeast	mint	0.741629786124225
15182	19989	87162464	31981515	6323999	6325058	mi:0676(tap)	16429126	yeast	intact	0.75674828208716
66481	16785	21536222	31560560	4506699	59859885	mi:0398(two hybrid pooling)	16169070,10079194,16189514	human	intact	0.68300926990031
20979	11772	6678197	40254646	76253866	13591908	mi:0096(pull down)	11502761,9830048	rat	intact	0.926594397939737
22601	65962	6678615	12746432	5174751	71897229	mi:0096(pull down)	16166090	human	mint	0.743744541453216
74732	54198	94389064	31560433	33667038	4507143	mi:0398(two hybrid pooling)	16169070	human	intact	0.854698979171962
216150	19045	94388393	13994195	94388393	13994195	mi:0678(antibody array)	17274640	mouse	intact	0.908003582151673
635169	218975	94372388	94397389	41054804	21389357	mi:0398(two hybrid pooling)	16189514	human	intact	0.949322836859169
20533	18457	6755560	9790039	4507021	6912574	in vitro	2968981	human	hprd	0.671435575215122
64934	19983	12584984	23956082	6321540	6325126	mi:0676(tap)	16429126,11583614,12110181,17200106	yeast	intact	0.763820811340385
216848	22778	94390459	71037387	52630326	5174501	in vivo; yeast-two hybrid	10204490	human	hprd	0.635185738235177
192193	675317	27413906	94393498	6321998	6321408	two-hybrid	10688190	yeast	biogrid	0.697392276817194
13163	21416	75677406	31543849	4503257	13540471	mi:0018(two hybrid)|mi:0416(fluorescence imaging)|mi:0007(anti tag coip)	16569639	human	intact	0.79342581825721
100732	76707	39930509	82882528	10800412	31563537	in vivo; in vitro	15631994	human	hprd	0.665767721176229
228960	108124	29789393	13385392	6324555	6319421	affinity capture-western	9427746,10397773,16107716	yeast	biogrid	0.922045052200809
50783	27366	7657317	84370286	6320958	6325339	mi:0676(tap)	16429126,17200106	yeast	intact	0.925520946086571
13488	54161	33859542	8567338	4503383	11559929	in vivo; in vitro	11893085	human	hprd	0.686935193575518
13629	19184	33859482	7110703	6324707	6321390	mi:0096(pull down)	16284124	yeast	intact	0.706703278656165
55989	72554	9256555	51889716	6324886	6323546	affinity capture-ms	12068309	yeast	biogrid	0.666021709117502
19070	12421	40254521	14994303	41349449	41281499	mi:0006(anti bait coip)	17353931	human	intact	0.50953887426386
12304	14827	86198316	6679687	4758304	21361657	mi:0007(anti tag coimmunoprecipitation)	17170699	human	mint	0.879208456881157
230737	64934	21704088	12584984	6324381	6321540	mi:0676(tap)	16429126,12110181,17200106	yeast	intact	0.769317499932868
234135	66890	94384678	34328278	17565204	17569609	mi:0398(two hybrid pooling)	14704431	caeel	intact	0.743378664660196
18753	56541	6755082	9910300	31377782	24307947	in vivo; in vitro	14699138	human	hprd	0.531115461590782
110310	16675	14861854	7106337	67782365	31559819	in vivo	11591653	human	hprd	0.588528578863172
20528	18475	6678015	40254624	6980958	11693154	mi:0007(anti tag coip)	16396496	rat	intact	0.520677005016149
50783	70470	7657317	34328077	6320958	6320496	mi:0018(two hybrid)	10900456	yeast	mint	0.754628529142894
20276	20278	33859618	6755414	4506815	42476333	in vivo	10409621	human	hprd	0.959464672050722
20922	20020	6678181	6677795	6321501	6320061	mi:0676(tap)	12242279,16554755,17200106	yeast	intact	0.745780729636805
19047	100336	31980772	22122685	4506007	13699256	in vitro	7499293	human	hprd	0.480558612176126
13385	22612	6681195	6678617	4557529	4885661	in vivo	9892651	human	hprd	0.749549270075553
329165	67282	37693505	21313034	31541785	7705622	yeast-two hybrid	16189514	human	hprd	0.880526526002961
93742	21844	15809050	6678351	21361831	4507501	mi:0006(anti bait coimmunoprecipitation)	17053785,15723052	human	mint	0.932709605776809
242705	67956	29244208	45580702	4758226	45356743	yeast-two hybrid	12411495	human	hprd	0.784649953880112
13836	18709	32484983	6679321	32967311	4826908	in vivo; in vitro; yeast-two hybrid	7982920	human	hprd	0.75707738192312
66997	57296	13385384	94379803	6320054	14318577	mi:0676(tap)|mi:0007(anti tag coip)	11805826,11805837,16429126,16554755,17200106	yeast	intact	0.831287104600429
14114	18073	6753822	6754854	34734066	4505395	in vitro	9299350,9278415,8354280	human	hprd	0.901933572924899
59014	57753	10946930	23956108	6324868	6323030	mi:0676(tap)	16429126,16554755,17200106	yeast	intact	0.834119553001605
76846	27207	33504483	21426889	6319666	6320228	affinity capture-ms	17200106	yeast	biogrid	0.761674675302948
16865	269774	33859574	73695877	6320322	6322096	mi:0046(experimental knowledge based)	16554755	yeast	mint	0.665442256302547
67160	22221	27754099	94387735	24651001	24652350	two-hybrid	14605208	drome	biogrid	0.562990919475596
17910	21957	41281977	6755845	24641148	24641815	mi:0018(two hybrid)	14605208	drome	intact	0.748515672824711
12608	13653	6753404	6681285	28872796	4503493	in vivo	12947119	human	hprd	0.874172792604085
21944	27279	33438584	7305059	4507597	7706186	in vivo	11728344,16189514	human	hprd	0.973868818252745
192287	19242	20270293	6679543	8922551	4506281	mi:0018(two hybrid)	16169070	human	mint	0.536177134753698
59057	19018	47059078	9937980	5902162	15967156	mi:0398(two hybrid pooling)	16189514	human	intact	0.766018115155103
216558	65961	21314832	12746430	6322815	6320049	mi:0046(experimental knowledge based)	16554755	yeast	mint	0.705943606185278
19079	21849	23956234	6755787	19923359	5032179	mi:0006(anti bait coip)	17353931	human	intact	0.717908613985315
17242	20969	6754668	6755438	59894792	55749480	in vitro	9089390,16189514	human	hprd	0.858755899326871
68196	15499	21311873	33859480	4557647	5031767	in vivo; in vitro; yeast-two hybrid	9649501,16189514	human	hprd	0.661361286854644
14582	109711	6679991	61097906	40254480	4501891	mi:0018(two hybrid)	16713569	human	intact	0.907062014088897
16480	67451	28395018	21312960	12056468	52630432	in vivo	11790773	human	hprd	0.78904302607635
403174	209361	46402311	74315971	21357387	24638625	mi:0018(two hybrid)	14605208	drome	intact	0.785068137847574
228775	216963	28274688	51921285	31542265	41393573	mi:0398(two hybrid pooling)	16169070	human	intact	0.529485308991666
16163	18708	6680403	68299809	26787978	32455252	in vivo	9139718	human	hprd	0.603006959828799
20238	244349	33636696	82916766	51479158	5803098	mi:0018(two hybrid)	16713569	human	intact	0.808646025264836
83602	19934	30141908	6677775	24650582	17137152	mi:0018(two hybrid)	14605208	drome	intact	0.803281987748222
20528	56463	6678015	77404392	6980958	77404395	mi:0007(anti tag coip)	16396496	rat	intact	0.500411763839207
56379	69847	9790201	28316732	9790201	28316732	mi:0019(coip)	14608358	mouse	intact	0.567873522854094
19170	19172	7242197	45592932	6319430	14318575	affinity capture-ms	16554755,17200106	yeast	biogrid	0.936977787795791
11796	12371	6680696	31560479	4502139	14790124	in vivo	9545235	human	hprd	0.914471076161688
13400	69253	14192945	61098127	47059024	4504519	mi:0018(two hybrid)	9490724	human	mint	0.492103425665964
66877	18005	13385288	6754818	17137126	18858209	mi:0018(two hybrid)	14605208	drome	intact	0.480795639602817
67949	107094	27754061	40789092	6324219	6325245	affinity capture-ms	11805826,16429126	yeast	biogrid	0.51792411219611
54631	12488	9506935	33636703	4758822	11321634	in vivo	10997929	human	hprd	0.913822810944386
330662	140579	88853584	46877043	4503355	19718769	in vitro; yeast-two hybrid	11703939	human	hprd	0.959498714014699
13555	27223	6681243	34852027	12669911	5032189	in vivo; in vitro	8896460	human	hprd	0.795541266637898
74081	66408	82882868	70887792	18378735	28329436	mi:0018(two hybrid)	16713569	human	intact	0.569429433135679
19185	26441	6679505	6755196	6321994	6321574	affinity capture-ms	11805826,16429126	yeast	biogrid	0.691916651964687
57330	16001	13937399	33859572	92087055	4557665	invivo	12771153	human	biogrid	0.782725862377732
21402	59025	31560543	31560313	6320535	14318532	mi:0046(experimental knowledge based)	16554755	yeast	mint	0.932223215515702
116733	68953	18699726	21312151	7019569	7656922	yeast-two hybrid	14505570,16730941	human	hprd	0.815258108644506
12977	29875	75677416	7710042	75677416	7710042	mi:0096(pull down)	16267818	mouse	intact	0.788012603541138
12544	70024	6753366	29789189	4502713	33383235	in vitro	15232106,16189514	human	hprd	0.883793919445146
11773	67381	6753074	13385626	14917109	7661788	mi:0398(two hybrid pooling)	16189514	human	intact	0.687321856704697
11430	621100	66793429	82995668	24654595	24650124	mi:0018(two hybrid)	14605208	drome	intact	0.657054002582846
330554	22218	94382335	6678489	17538392	17508217	mi:0398(two hybrid pooling)	14704431	caeel	intact	0.585449179134883
22631	18640	6756041	34147045	4507953	64762406	mi:0059(gst pull down)	15161933,12853467	human	mint	0.809770399192482
100336	71702	22122685	22779899	13699256	11067747	mi:0018(two hybrid)	10827081,16189514	human	mint	0.805288995661865
56489	12282	31981053	31542333	7661946	5453832	mi:0006(anti bait coip)	17353931	human	intact	0.574421696367685
320150	108124	27369784	13385392	6320470	6319421	mi:0363(inferred by author)	16429126	yeast	intact	0.723000909265645
11551	14678	78711826	41054806	15718670	4504041	in vivo	7887906	human	hprd	0.656171090862571
12914	12189	70995311	31560812	4758056	6552299	mi:0019(coimmunoprecipitation)	10655477	human	mint	0.751512861347323
57321	240087	15618999	94402905	52627149	7661966	mi:0007(anti tag coip)	15383534	human	intact	0.665527771646546
98417	68734	68131553	46849745	6321384	6324128	mi:0398(two hybrid pooling approach)	11283351	yeast	mint	0.85516171736791
636056	16211	83002292	88014720	6322120	6323379	affinity capture-ms	16554755	yeast	biogrid	0.876527823891977
17773	14678	6678954	41054806	5174593	4504041	mi:0676(tap)	17215244,10598579	human	intact	0.596811646255092
16549	227715	51492007	21450259	4504865	19923403	in vivo; in vitro	15175153	human	hprd	0.667003121484248
20383	20815	94403645	31982726	4506901	47419936	in vivo; in vitro	8208298,10390541	human	hprd	0.607703813170917
22628	110157	31543976	18497290	21464101	4506401	mi:0006(anti bait coip)	17353931,8702721,10433554,16189514	human	intact	0.474917895262815
269966	18458	39930413	31560656	6323691	6321013	affinity capture-ms	11387327	yeast	biogrid	0.610746526394914
238799	68705	30520133	39930425	6319491	6321442	mi:0007(anti tag coip)	11805837	yeast	intact	0.901998217696345
56489	14229	31981053	6753884	7661946	4758384	mi:0676(tap)	14743216	human	intact	0.495987268719699
71770	21812	21313640	6678323	4557469	4759226	in vivo; in vitro; yeast-two hybrid	12429842	human	hprd	0.613883076408436
71702	69878	22779899	83027678	6323869	6325440	mi:0676(tap)	11884590	yeast	intact	0.726421835082855
15382	24069	85060507	70794807	14043070	19923479	yeast-two hybrid	14611647	human	hprd	0.469094710294397
22213	63953	20806111	31560303	6323664	6324275	mi:0397(two hybrid array)	14690591	yeast	intact	0.671241479571386
58994	269623	10946902	31559873	8923946	14149773	mi:0398(two hybrid pooling)	16169070	human	intact	0.843469660852883
66713	54004	22122825	27777634	6320175	6324058	mi:0007(anti tag coip)	11805837	yeast	intact	0.786651768475016
22218	74320	6678489	21362285	54792065	56243590	mi:0004(affinity chrom)	17000644	human	intact	0.821855741014124
50849	353172	94376709	30725863	6323459	6319597	mi:0007(anti tag coip)	11805837	yeast	intact	0.467350120451139
13163	17858	75677406	7549779	4503257	4505291	in vitro; yeast-two hybrid	11716541	human	hprd	0.656110639970462
68147	675317	13384710	94393498	6321881	6321408	mi:0676(tap)	16429126	yeast	intact	0.730559129306878
67053	66161	13385432	13384772	5902066	5729986	mi:0096(pull down)	15096576	human	intact	0.734947720692465
94219	75751	15809000	19745156	6324512	6320956	mi:0676(tap)	16429126	yeast	intact	0.654025476126039
14056	20014	6679721	34996495	21361095	35493916	mi:0398(two hybrid pooling)	16169070	human	intact	0.8852264049001
11657	241915	33859506	24025668	4502027	21359978	mi:0006(anti bait coip)	15174051	human	intact	0.96811039138478
12828	22283	6680968	84662724	89142737	46249406	in vivo	14676276	human	hprd	0.664926204153292
19365	68275	6755280	18390321	20143958	4506583	in vitro	12139939	human	hprd	0.826232596391413
54126	26431	31980859	34447227	31980859	34447227	mi:0018(two hybrid)	15102471	mouse	intact	0.903954950401726
12259	121021	6671650	20467423	7705753	47419930	in vitro	9013976	human	hprd	0.882641609900927
26554	17919	94365286	46399202	6321440	6324902	mi:0046(experimental knowledge based)	16554755	yeast	mint	0.907858013751904
17089	69237	13384622	31560110	8923398	55953087	mi:0006(anti bait coip)	17353931	human	intact	0.573103382916819
68729	23879	37574064	83921589	15147333	4758410	mi:0398(two hybrid pooling)	16189514	human	intact	0.932938269117004
66419	15526	13384980	6754256	16131813	16128008	0096(pull down)	16606699	ecoli	intact	0.544008964610769
16492	224997	31543026	51339023	4504817	19923274	in vivo	9024696	human	hprd	0.563646434558486
75416	213773	33859730	30102935	6320053	6323251	mi:0676(tap)	16429126,12150911	yeast	intact	0.666127174934713
23807	24044	6753118	12331398	5453557	5730031	mi:0398(two hybrid pooling)	16169070	human	intact	0.854681686412671
107146	269623	22122359	31559873	42519909	14149773	mi:0398(two hybrid pooling)	16169070	human	intact	0.810928238126779
22213	23988	20806111	12963653	6323664	37362669	mi:0397(two hybrid array)	14690591	yeast	intact	0.502126769749636
105734	20336	30520007	83921574	21356265	28573215	mi:0018(two hybrid)	14605208	drome	intact	0.76086987724973
78784	21885	27369577	94373338	71164894	21541824	mi:0398(two hybrid pooling)	16169070	human	intact	0.825924154743442
215194	27207	21703830	21426889	6324021	6320228	affinity capture-ms	16429126,17200106	yeast	biogrid	0.508005087969391
12371	69816	31560479	21312436	14790124	7706003	in vivo; in vitro; yeast-two hybrid	11350957	human	hprd	0.764643674551368
12773	20304	6857773	7305461	5031627	22538814	in vivo; in vitro	12270118,8573157	human	hprd	0.895021615859178
56194	17128	9055218	94405523	113414055	4885457	mi:0018(two hybrid)	15231748,16189514	human	mint	0.779248907060983
67923	414872	21312712	85702061	17556632	17538167	mi:0018(two hybrid)	17304241	caeel	mint	0.663751877955341
77038	50797	12963847	29789080	6320969	6321301	mi:0676(tap)|mi:0018(two hybrid)	11805826,10921873,16429126,17200106	yeast	intact	0.807107931059934
226982	52874	84043961	29126213	6319282	6320704	mi:0676(tap)	11805826,16429126,17200106	yeast	intact	0.525249135373591
19079	80280	23956234	13384788	19923359	28872792	mi:0006(anti bait coip)	17353931	human	intact	0.821096625497119
14723	14061	6754038	6753798	47419932	4503635	mi:0114(x-ray diffraction)	12855810,11024046,2933256	human	intact	0.480092525836205
13982	71137	6679695	67906191	62821794	47132527	in vivo	10706293,1603086	human	hprd	0.944522965785979
20907	20911	15011853	6755688	4759182	5902128	in vivo; in vitro; yeast-two hybrid	9045631,7768895	human	hprd	0.905156599967841
227331	22668	34365797	94406419	6325152	6323145	mi:0096(pull down)|mi:0399(2h fragment pooling)	16120600,11283351,9207794	yeast	intact	0.539669320634721
66234	68801	13384836	31981653	6321497	6319882	two-hybrid	16093310	yeast	biogrid	0.714125135302187
328572	20850	56118232	6755672	50345997	21618342	in vivo; in vitro	9989503,14726487	human	hprd	0.916007972226037
56217	93737	9625023	31543460	45554481	24642839	mi:0096(pull down)	15475968	drome	mint	0.775815933411307
76614	66072	70608131	31560262	5803115	8923450	yeast-two hybrid	16169070	human	hprd	0.46966135542296
20528	67097	6678015	13399310	6980958	13592069	mi:0007(anti tag coip)	16396496	rat	intact	0.506627376741373
12914	21869	70995311	40254605	4758056	4507715	in vitro	11713256	human	hprd	0.951177701646175
12478	18708	6753338	68299809	91105174	32455252	in vivo	7528218	human	hprd	0.674231557960085
14582	56876	6679991	86476079	40254480	46397396	mi:0018(two hybrid)	16713569	human	intact	0.595769859835148
17261	79221	94370921	70778861	94370921	70778861	mi:0018(two hybrid)	15102471	mouse	intact	0.839836563916524
20877	213773	51317394	30102935	83776600	19913369	mi:0398(two hybrid pooling)	16169070	human	intact	0.4792686654899
12577	17927	31981849	6996932	4557441	23111009	mi:0019(coimmunoprecipitation)	10764802	human	mint	0.669855236701902
16001	16370	33859572	58331138	4557665	4504733	in vivo; in vitro	11316748,9553137	human	hprd	0.817656132087292
14784	68193	6680083	18250296	4504111	4506619	mi:0096(pull down)	12577067	human	intact	0.639315515004155
319322	68981	30794206	31981942	6323896	6325043	mi:0676(tap)	11805826,16429126,16554755,16618970,17200106	yeast	intact	0.884146525303378
20022	20922	6755362	6678181	6324569	6321501	mi:0046(experimental knowledge based)	16554755,17200106	yeast	mint	0.871212573507577
14470	19334	33859558	21426817	5453960	10190714	yeast-two hybrid	10329441,16189514	human	hprd	0.689350367689967
11911	18024	6753128	6754832	33469974	20149576	in vivo; in vitro; yeast-two hybrid	11274184,16189514	human	hprd	0.924649568241967
57750	57753	10946614	23956108	6324846	6323030	mi:0676(tap)	16429126,16287855,17200106	yeast	intact	0.675901230968338
105083	19185	19527274	6679505	31880783	5292161	mi:0007(anti tag coimmunoprecipitation)	16990800	human	mint	0.81015302715355
54401	16796	31543974	6754508	31543974	6754508	mi:0029(density sedimentatio)	16236029	mouse	intact	0.743839186786398
12333	14701	6671668	13384618	12408656	51036603	in vitro	7493986	human	hprd	0.959385468614463
27050	19983	6755372	23956082	6324151	6325126	affinity capture-ms	17200106	yeast	biogrid	0.898519379738431
17187	17869	6678816	71834865	6678816	71834865	mi:0413(emsa)	9764821	mouse	intact	0.678208148012581
50912	108014	7710082	13385016	6324574	6320640	affinity capture-western	10611239	yeast	biogrid	0.550790063278206
12229	18761	7709994	6679353	4557377	5453976	mi:0006(anti bait coip)|mi:0096(pull down)	11788586	human	intact	0.869518395938435
327655	211673	34328431	94363123	6323442	6320374	mi:0676(tap)	16429126	yeast	intact	0.934228780762412
12387	73739	6671684	21312052	4503131	50959132	in vivo; in vitro	12712206	human	hprd	0.770665154143092
52705	105372	30519935	30725776	6319791	6323740	affinity capture-ms	11805826,12150911,16429126	yeast	biogrid	0.677163866877088
51792	19172	8394027	45592932	8394027	45592932	mi:0091(chromatography)	16857963	mouse	intact	0.849140782449128
21664	76444	6678269	21539647	83977459	13994129	mi:0398(two hybrid pooling)	16189514	human	intact	0.853975810739762
16428	22376	6754386	6678581	15718680	4507909	in vivo; in vitro	8810341	human	hprd	0.663256859117869
217031	226182	27369796	28893469	6320656	6319675	mi:0004(affinity chrom)|mi:0676(tap)|mi:0401(biochemical)|mi:0226(ion exchange chrom)|mi:0363(inferred by author)|mi:0364(inferred by curator)	15506919,11805826,9674426,12446794,16429126,14681455,16554755,14718168,12052880,12186975,9844640,9488488,15657442,15060133,17200106	yeast	intact	0.75419282240273
21939	14375	70608202	6753928	4507581	4503841	in vitro	10514012,16189514	human	hprd	0.798338801670198
17260	20683	13384624	7305515	19923215	38372901	in vivo; yeast-two hybrid	9748305	human	hprd	0.953954231067693
102058	75914	37674218	82902125	44921615	113413851	invivo	9405631,12954101	human	biogrid	0.864046322191396
12919	22226	38259188	12025528	47080099	4507803	in vivo; in vitro	8612563	human	hprd	0.812480836377831
20641	67465	6678055	34576561	6321510	6322258	mi:0676(tap)	11805826,16429126,17200106	yeast	intact	0.810646513997532
66233	677519	12963557	94385961	6321439	6324237	mi:0397(two hybrid array)	14690591	yeast	intact	0.806006326690494
22034	11853	38348246	6680728	4759254	28395033	mi:0006(anti bait coip)	17353931	human	intact	0.502878041221079
68721	84505	31560116	51092287	12232431	41281393	mi:0398(two hybrid pooling)	16169070	human	intact	0.767979038046194
14632	24069	6754002	70794807	4885279	19923479	in vitro; in vivo	10559945,12426310,16189514	human	hprd	0.806751301055752
17126	22057	31560568	61676219	5174511	5032187	in vivo	11163184	human	hprd	0.900403716013981
22123	27681	19705424	15809002	6320859	6325255	mi:0676(tandem affinity purification)	16554755	yeast	mint	0.940132586558599
67966	73703	27754058	58037335	8923106	31982876	mi:0398(two hybrid pooling)	16189514	human	intact	0.608849323638447
66489	633920	13385044	82918971	6320065	6320269	affinity capture-ms	17200106	yeast	biogrid	0.677032701912704
20020	328370	6677795	87299621	6320061	6319451	affinity capture-ms	12242279	yeast	biogrid	0.574764907578192
20019	22145	34328146	6678467	6324917	6323554	mi:0676(tap)	16429126	yeast	intact	0.784422171911155
66403	66929	13384964	21313226	7661592	8922549	in vitro; yeast-two hybrid	12842904	human	hprd	0.996319974398268
13982	17128	6679695	94405523	62821794	4885457	in vivo; yeast-two hybrid	11555647,12576474	human	hprd	0.826478844936978
27979	53356	29789343	31980808	33239445	49472822	in vivo	14688252	human	hprd	0.763840475223617
54401	57778	31543974	9789953	31543974	9789953	mi:0029(density sedimentatio)	16236029	mouse	intact	0.691998261285886
12662	19346	9055184	13195674	9966761	38679888	in vitro	8294464	human	hprd	0.701962277398898
18143	17979	6679102	6679026	22027471	32307124	in vitro	14645221	human	hprd	0.903099422666003
26572	26891	6753488	6753490	23238222	38373690	in vitro; in vivo	11285227,9707402,14647295,11337588	human	hprd	0.909932610340924
74320	235320	21362285	84794629	56243590	66932932	mi:0398(two hybrid pooling)	16169070	human	intact	0.719041129219884
217737	26407	22122515	6754630	6320420	6324358	mi:0363(inferred by author)	16429126	yeast	intact	0.695878800157439
15182	20588	94389188	6678027	94389188	6678027	mi:0028(solution sedimentati)	15696166	mouse	intact	0.555709223807282
20020	69833	6677795	58037181	4505939	11527390	in vitro	9201987	human	hprd	0.946994501927385
14302	207521	31542823	40254207	17136690	24640145	mi:0018(two hybrid)	14605208	drome	intact	0.549857273435231
208624	20022	22122365	6755362	6319389	6324569	mi:0046(experimental knowledge based)	16554755	yeast	mint	0.881714344522933
18786	15185	28077103	6996926	72534670	13128864	in vivo	11689694,16189514	human	hprd	0.527663565889138
19211	78388	6679523	18079351	73765544	19913410	in vivo; in vitro; yeast-two hybrid	12177006	human	hprd	0.711967315620986
108124	19349	13385392	6679599	6319421	6323642	co-fractionation	9685264	yeast	biogrid	0.872171817015588
53414	14694	46560591	6680047	6319724	6323763	mi:0676(tap)	16429126	yeast	intact	0.799435623223926
16452	18596	6680508	6679259	4826776	4505683	in vivo; in vitro	8657151,9484840	human	hprd	0.959501591026658
101612	100929	23956278	62899041	6323779	6325049	affinity capture-ms	16554755	yeast	biogrid	0.487948777662661
227715	72544	21450259	30794378	19923403	17402904	in vivo	11719186	human	hprd	0.61090496408884
75788	71713	87044890	94389201	87044890	94389201	affinity capture-luminescence	15761153	mouse	biogrid	0.88260778225338
12313	11764	6753244	88853578	6753244	88853578	mi:0004(affinity chrom)	16512683	mouse	intact	0.887949298222056
666609	320632	94401818	40018610	14318502	6321020	mi:0676(tap)	16429126,16554755,10449419,10377396	yeast	intact	0.748983777344286
18023	17135	31982173	6754612	4505379	4505075	in vitro	12805554	human	hprd	0.929653442924223
67292	14755	21313016	31981380	4505795	22538450	in vivo	9463366,8900170,16189514	human	hprd	0.902460292917102
12675	13982	6680942	6679695	62241001	62821794	in vivo	15808510	human	hprd	0.661518815930831
20533	20963	6755560	56550045	4507021	21361553	in vitro; in vivo	1998697,2065070,10942405,16118313	human	hprd	0.646866997558226
22215	54609	76880494	34328236	19718764	16753207	in vivo; yeast-two hybrid	10983987	human	hprd	0.942785943748538
17248	22062	31543245	94374112	88702791	4885645	in vitro	11223036	human	hprd	0.954190218550473
20528	12631	6678015	6680924	6980958	8393101	mi:0007(anti tag coip)	16396496	rat	intact	0.488444431432496
20663	17444	94392909	6754722	39930604	4758476	in vitro; yeast-two hybrid	10820259	human	hprd	0.920664525468282
14784	242687	6680083	23510313	4504111	11386183	in vitro; in vivo	9307968	human	hprd	0.911359496413935
14687	18107	27532946	6679082	4504051	10835073	in vitro	2153964	human	hprd	0.926908783145166
52874	11837	29126213	6671569	6320704	6323371	mi:0676(tap)	16429126	yeast	intact	0.677390949057653
[truncated: 39,109 more rows]
